# Supplementary material for: Development and evaluation of the gender-specific CONSTANCES job exposure matrix for physical risk factors in France
Source: Scand J Work Environ Health. 2023 Oct 31;49(8):549–57. doi: 10.5271/sjweh.4118 (PMC10859043; doi:10.5271/sjweh.4118)
Supplement: Gender-specific CONSTANCES JEM [file SJWEH-49-549-S002.xls]

## Sheet: dico
JEM (Main table, male and female, for each variable): Will include N(nomber of observation used), median, minimum, maximum, mean and bias corrected mean ( reflected both from raw scores and from conversion to interpretable continuous scale)
Variable	french description	english description
AQ_EXPOACT_TrEvalIntEff	AQ-Expos. Professionnelles-Emploi actuel-Comment évaluez-vous l’intensité des efforts physiques de votre travail au cours d’une journée typique de travail	AQ-Expos. Professional-Current Employment-How would you describe the intensity of the physical efforts of your work during a typical work day
AQ_EXPOACT_TrDebout	AQ-Expos. Professionnelles-Emploi actuel-Au cours d'une journée typique de travail : Etes-vous debout	AQ-Expos. Professional-Current Employment-During a typical work day: Are you standing
AQ_EXPOACT_TrRepet	AQ-Expos. Professionnelles-Emploi actuel-Au cours d'une journée typique de travail : Devez-vous répéter les mêmes actions plus de 2 à 4 fois par minute	AQ-Expos. Professional-Current Employment-On a typical work day: Do you repeat the same actions more than 2 to 4 times per minute
AQ_EXPOACT_TrChgtTach	AQ-Expos. Professionnelles-Emploi actuel-Au cours d'une journée typique de travail : Pouvez-vous interrompre votre travail ou changer de tâche ou d’activité pendant 10 minutes ou plus chaque heure	AQ-Expos. Professional-Current Employment-On a typical work day: Can you interrupt your work or change tasks or activities for 10 minutes or more each hour
AQ_EXPOACT_TrQuitYeux	AQ-Expos. Professionnelles-Emploi actuel-Au cours d'une journée typique de travail : Pouvez-vous quitter votre travail des yeux pendant quelques secondes en dehors des pauses	AQ-Expos. Professional-Current Employment-During a typical work day: Can you rest your eyes for a few seconds outside of work breaks
AQ_EXPOACT_TrAGenou	AQ-Expos. Professionnelles-Emploi actuel-Au cours d'une journée typique de travail : Devez-vous vous agenouiller ou vous accroupir	AQ-Expos. Professional-Current Employment-During a typical work day: Do you kneel or squat
AQ_EXPOACT_TrPencher	AQ-Expos. Professionnelles-Emploi actuel-Au cours d'une journée typique de travail : Devez-vous vous pencher en avant ou sur le côté régulièrement ou de manière prolongée	AQ-Expos. Professional-Current Employment-During a typical work day: Do you lean forward or sideways regularly or for prolonged periods
AQ_EXPOACT_TrCondEng	AQ-Expos. Professionnelles-Emploi actuel-Au cours d'une journée typique de travail : Devez-vous conduire un engin de chantier, un tracteur, un chariot automoteur ou autre machine mobile sur votre lieu de travail (hors véhicule)	AQ-Expos. Professional-Current Employment-On a typical work day: Do you have to drive construction machinery, a tractor, a self-propelled forklift or other mobile machinery at your workplace (except car or truck )
AQ_EXPOACT_TrCondVeh	AQ-Expos. Professionnelles-Emploi actuel-Au cours d'une journée typique de travail : Devez-vous conduire un véhicule (automobile, camion, autocar, autobus, ambulance, deux-roues motorisé…) sur la voie publique en excluant le trajet domicile-travail	AQ-Expos. Professionals-Current Employment-On a typical work day: Do you have to drive a vehicle (automobile, truck, bus, bus, ambulance, motorcycle, etc. ) on public roads, excluding commuting
AQ_EXPOACT_TrTpsManip4_2	AQ-Expos. Professionnelles-Emploi actuel-Si oui, combien de temps passez-vous à faire les tâches ou activités suivantes : Manipuler, déplacer régulièrement une charge, une pièce, un objet qui pèse entre 1 et 4 kg [RECODED]	AQ-Expos. Professional-Current Employment-If yes, how much time do you spend doing the following tasks or activities: Handling or regularly moving a load, a part, or an object weighing between 1 and 4 kg [RECODED]
AQ_EXPOACT_TrTpsManip4p_2	AQ-Expos. Professionnelles-Emploi actuel-Si oui, combien de temps passez-vous à faire les tâches ou activités suivantes : Manipuler, déplacer régulièrement une charge, une pièce, un objet qui pèse plus de 4 kg [RECODED]	AQ-Expos. Professional-Current Employment-If yes, how much time do you spend doing the following tasks or activities: Handling or regularly moving a load, a part, or an object weighing between more than 4 kg [RECODED]
AQ_EXPOACT_TrTpsPort10_2	AQ-Expos. Professionnelles-Emploi actuel-Si oui, combien de temps passez-vous à faire les tâches ou activités suivantes : Porter une charge qui pèse moins de 10 kg [RECODED]	AQ-Expos. Professional-Current Employment-If yes, how much time do you spend doing the following tasks or activities: Carrying a load that weighs less than 10 kg [RECODED]
AQ_EXPOACT_TrTpsPort10p_2	AQ-Expos. Professionnelles-Emploi actuel-Si oui, combien de temps passez-vous à faire les tâches ou activités suivantes : Porter une charge qui pèse de 10 à 25 kg [RECODED]	AQ-Expos. Professional-Current Employment-If yes, how much time do you spend doing the following tasks or activities: Carrying a load that weighs 10 to 25 kg [RECODED]
AQ_EXPOACT_TrTpsPort25p_2	AQ-Expos. Professionnelles-Emploi actuel-Si oui, combien de temps passez-vous à faire les tâches ou activités suivantes : Porter une charge qui pèse plus de 25 kg [RECODED]	AQ-Expos. Professional-Current Employment-If yes, how much time do you spend doing the following tasks or activities: Carrying a load that weighs more than 25 kg [RECODED]
AQ_EXPOACT_TrOutVibr	AQ-Expos. Professionnelles-Emploi actuel-Au cours d’une journée typique de travail, utilisez-vous : Des outils vibrants ou devez-vous poser la(les) main(s) sur des machines vibrantes	AQ-Expos. Professional-Current Employment-On a typical work day, do you use: Vibrating tools or place your hand (s) on vibrating machines
AQ_EXPOACT_TrEcran	AQ-Expos. Professionnelles-Emploi actuel-Au cours d’une journée typique de travail, utilisez-vous : Un écran d’ordinateur ou de contrôle	AQ-Expos. Professional-Current Employment-During a typical work day, do you use: A computer screen or control panel
AQ_EXPOACT_TrClavier	AQ-Expos. Professionnelles-Emploi actuel-Au cours d’une journée typique de travail, utilisez-vous : Un clavier pour saisir des données ou une souris ou un dispositif analogue (crayon optique, scanner, douchette…)	AQ-Expos. Professionals-Current Job-During a typical work day, do you use: A keyboard, a mouse or similar device (optical pen, scanner) to enter data
AQ_EXPOACT_TrPenchTete	AQ-Expos. Professionnelles-Emploi actuel-Combien de temps devez-vous adopter les positions suivantes au cours d'une journée typique de travail : Pencher la tête en avant régulièrement ou de manière prolongée	AQ-Expos. Professional-Current Employment-How long do you spend in the following posture during a typical work day: Bending your head forward regularly or for a prolonged period
AQ_EXPOACT_TrBrasLair	AQ-Expos. Professionnelles-Emploi actuel-Combien de temps devez-vous adopter les positions suivantes au cours d'une journée typique de travail : Travailler avec un ou deux bras en l’air (au dessus des épaules) régulièrement ou de manière prolongée	AQ-Expos. Professional-Current Employment-How long do you spend in the following posture during a typical work day: Work with one or both arms in the air above the shoulders) regularly or for a prolonged period
AQ_EXPOACT_TrDerDos	AQ-Expos. Professionnelles-Emploi actuel-Combien de temps devez-vous adopter les positions suivantes au cours d'une journée typique de travail : Attraper régulièrement des objets derrière le dos	AQ-Expos. Professional-Current Employment-How long do you spend in the following posture during a typical work day: Reaching regularly for items behind your back
AQ_EXPOACT_TrBrasEcart	AQ-Expos. Professionnelles-Emploi actuel-Combien de temps devez-vous adopter les positions suivantes au cours d'une journée typique de travail : Travailler avec un ou deux bras écartés du corps régulièrement ou de manière prolongée	AQ-Expos. Professional-Current Employment-How long do you spend in the following posture during a typical work day: Working with one or both arms separated away from the body regularly or for a prolonged period
AQ_EXPOACT_TrFlechCoude	AQ-Expos. Professionnelles-Emploi actuel-Combien de temps devez-vous adopter les positions suivantes au cours d'une journée typique de travail : Fléchir et étendre le coude de manière répétée ou maintenir le coude fléchi contre résistance	AQ-Expos. Professional-Current Employment-How long do you spend in the following posture during a typical work day: Flex the elbow repeatedly or keep the elbow flexed against resistance
AQ_EXPOACT_TrVisser	AQ-Expos. Professionnelles-Emploi actuel-Combien de temps devez-vous adopter les positions suivantes au cours d'une journée typique de travail : Tourner la main comme pour visser	AQ-Expos. Professional-Current Employment-How long do you spend in the following posture during a typical work day: Twist your forearm as if you are using a screwdriver
AQ_EXPOACT_TrTordPoignet	AQ-Expos. Professionnelles-Emploi actuel-Combien de temps devez-vous adopter les positions suivantes au cours d'une journée typique de travail : Tordre le poignet	AQ-Expos. Professional-Current Employment-How long do you spend in the following posture during a typical work day: Bending the wrist
AQ_EXPOACT_TrBaseMain	AQ-Expos. Professionnelles-Emploi actuel-Combien de temps devez-vous adopter les positions suivantes au cours d'une journée typique de travail : Appuyer ou taper avec la base de la main sur un plan dur ou sur un outil	AQ-Expos. Professional-Current Employment-How long do you spend in the following posture during a typical work day: Press or tap with the base of the hand on a hard surface or on a tool
AQ_EXPOACT_TrPincer	AQ-Expos. Professionnelles-Emploi actuel-Combien de temps devez-vous adopter les positions suivantes au cours d'une journée typique de travail : Presser ou prendre fermement des objets ou des pièces entre le pouce et l’index	AQ-Expos. Professional-Current Employment-How long do you spend in the following posture during a typical work day: Pinch objects with your thumb and forefinger
AQ_EXPOACT_TrExterieur	AQ-Expos. Professionnelles-Emploi actuel-Travaillez-vous à l’extérieur, en plein air	AQ-Expos. Professionals-Current Employment-Work Outdoors
Exposure rating values recoded to a time-based value based on the following conversion:
No (for 5-point Likert Scales)	Rating of 1: never or almost never	Rating of 2:	Rating of 3:	Rating of 4:
		rarely (>2 hours per day)	often (2–4 hours per day)	almost always
0 min	5 min	60 min	180 mins	360 mins

## Sheet: MALE
PCS	N_AQ_EXPOACT_TrEvalIntEff	MEAN_AQ_EXPOACT_TrEvalIntEff	MEDIAN_AQ_EXPOACT_TrEvalIntEff	MIN_AQ_EXPOACT_TrEvalIntEff	MAX_AQ_EXPOACT_TrEvalIntEff	MEAN_biascorrected_AQ_EXPOACT_TrEvalIntEff	MEAN_cont_biascorrected_AQ_EXPOACT_TrEvalIntEff	N_AQ_EXPOACT_TrDebout	MEAN_AQ_EXPOACT_TrDebout	MEDIAN_AQ_EXPOACT_TrDebout	MIN_AQ_EXPOACT_TrDebout	MAX_AQ_EXPOACT_TrDebout	MEAN_biascorrected_AQ_EXPOACT_TrDebout	MEAN_cont_biascorrected_AQ_EXPOACT_TrDebout	N_AQ_EXPOACT_TrRepet	MEAN_AQ_EXPOACT_TrRepet	MEDIAN_AQ_EXPOACT_TrRepet	MIN_AQ_EXPOACT_TrRepet	MAX_AQ_EXPOACT_TrRepet	MEAN_biascorrected_AQ_EXPOACT_TrRepet	MEAN_cont_biascorrected_AQ_EXPOACT_TrRepet	N_AQ_EXPOACT_TrChagtTach	MEAN_AQ_EXPOACT_TrChagtTach	MEDIAN_AQ_EXPOACT_TrChagtTach	MIN_AQ_EXPOACT_TrChagtTach	MAX_AQ_EXPOACT_TrChagtTach	MEAN_biascorrected_AQ_EXPOACT_TrChagtTach	MEAN_cont_biascorrected_AQ_EXPOACT_TrChagtTach	N_AQ_EXPOACT_TrQuitYeux	MEAN_AQ_EXPOACT_TrQuitYeux	MEDIAN_AQ_EXPOACT_TrQuitYeux	MIN_AQ_EXPOACT_TrQuitYeux	MAX_AQ_EXPOACT_TrQuitYeux	MEAN_biascorrected_AQ_EXPOACT_TrQuitYeux	MEAN_cont_biascorrected_AQ_EXPOACT_TrQuitYeux	N_AQ_EXPOACT_TrAGenou	MEAN_AQ_EXPOACT_TrAGenou	MEDIAN_AQ_EXPOACT_TrAGenou	MIN_AQ_EXPOACT_TrAGenou	MAX_AQ_EXPOACT_TrAGenou	MEAN_biascorrected_AQ_EXPOACT_TrAGenou	MEAN_cont_biascorrected_AQ_EXPOACT_TrAGenou	N_AQ_EXPOACT_TrPencher	MEAN_AQ_EXPOACT_TrPencher	MEDIAN_AQ_EXPOACT_TrPencher	MIN_AQ_EXPOACT_TrPencher	MAX_AQ_EXPOACT_TrPencher	MEAN_biascorrected_AQ_EXPOACT_TrPencher	MEAN_cont_biascorrected_AQ_EXPOACT_TrPencher
691E	19	13.6316	14	8	16	15	180	19	3.73684	4	3	4	4	360	19	2.26316	2	1	4	3	180	19	3	3	1	4	3	180	19	3.52632	4	2	4	4	360	19	2.31579	2	1	3	3	157.527539779682	19	2.36842	2	1	4	3	180
691C	19	15.0526	15	12	19	18.0273518441774	360	20	3.95	4	3	4	4	360	20	2.75	3	1	4	4	360	20	2.9	3	1	4	3	180	20	3.15	3.5	1	4	3	180	20	2.5	2	1	4	3	180	20	2.75	3	1	4	4	360
684B	30	13.5667	13.5	6	19	15	180	31	3.58065	4	2	4	4	360	30	2.93333	4	1	4	4	360	30	2.13333	2	1	4	1	5	31	2.48387	2	1	4	2	60	31	1.93548	2	1	4	2	60	30	2.1	2	1	4	2	180
684A	61	12.6557	13	6	17	13	180	64	3.6875	4	1	4	4	360	60	2.61667	3	1	4	4	360	64	2.71875	3	1	4	2	60	64	2.92188	3	1	4	2.35184151785714	180	63	2.36508	2	1	4	3	180	63	2.20635	2	1	4	3	180
682A	31	13.3226	14	7	20	15	180	31	3.74194	4	2	4	4	360	31	2.77419	3	1	4	4	360	31	2.74194	3	1	4	2	60	31	2.83871	3	1	4	2	60	31	2.19355	2	1	4	3	180	31	2.67742	3	1	4	4	360
681B	32	14.4375	15	11	17	17	180	32	3.8125	4	3	4	4	360	32	2.5625	2.5	1	4	4	360	31	2.58065	3	1	4	2	60	31	2.83871	3	1	4	2	60	32	3.03125	3	1	4	4	360	32	2.84375	3	1	4	4	360
681A	37	15.7297	16	9	20	20	360	36	3.97222	4	3	4	4	360	35	3	3	1	4	4	360	38	2.73684	3	1	4	2	60	37	2.86486	3	1	4	2	60	38	3.05263	3	1	4	4	360	38	3.13158	3	1	4	4	360
676E	57	13.5789	13	6	19	15	180	59	3.84746	4	1	4	4	360	58	2.75862	3	1	4	4	360	57	2.5614	3	1	4	2	5	57	2.87719	3	1	4	2	60	58	2.17241	2	1	4	3	180	58	2.31034	2	1	4	3	180
676D	18	11.2222	12.5	6	16	12	180	18	3.33333	4	2	4	3	180	18	2.11111	2	1	4	3	180	17	2.58824	3	1	4	2	5	17	3	3	1	4	3	180	18	1.38889	1	1	2	1	5	17	1.70588	2	1	3	2	60
676C	159	14.1132	14	6	20	16	360	158	3.83544	4	1	4	4	360	155	3.03871	3	1	4	4	360	155	2.38065	2	1	4	1	5	155	2.9871	3	1	4	3	180	159	2.59748	3	1	4	3	360	159	2.7044	3	1	4	4	360
676A	54	13.0741	13	6	18	14.5820105820106	180	57	3.57895	4	1	4	4	360	56	2.85714	3	1	4	4	360	57	2.4386	2	1	4	1	5	56	2.875	3	1	4	2	60	57	1.87719	2	1	4	2	60	55	2.23636	2	1	4	3	180
675C	10	12.5	13	8	15	13	180	10	3.7	4	2	4	4	360	10	2.6	2.5	1	4	4	360	9	2.22222	2	1	4	1	5	10	2.4	2.5	1	4	1.16969696969697	19.2877151847968	10	2.1	2	1	4	2	60	10	2.7	3	1	4	4	360
674E	13	12.3846	13	9	14	13	180	14	3.5	4	2	4	4	360	14	2	1.5	1	4	3	180	14	2.64286	3	1	4	2	60	14	2.78571	3	1	4	2	60	14	1.57143	1	1	3	1	5	14	1.71429	1.5	1	4	2	60
674C	51	14.451	15	9	20	17	360	54	3.85185	4	2	4	4	360	53	3.13208	4	1	4	4	360	51	2.17647	2	1	4	1	5	53	2.60377	3	1	4	2	60	54	1.7963	2	1	4	2	60	54	2.33333	2	1	4	3	180
674A	34	13.2941	14	6	20	15	180	35	3.62857	4	1	4	4	360	35	2.22857	2	1	4	3	240.925012010307	35	2.65714	2	1	4	2	60	35	2.94286	3	1	4	3	60	35	2.2	2	1	4	3	180	35	2.34286	2	1	4	3	180
673C	30	14.3667	14.5	10	19	16.7815757575758	360	29	3.68966	4	2	4	4	360	29	2.58621	2	1	4	4	360	27	2.18519	2	1	4	1	5	27	2.7037	3	1	4	2	60	28	2.53571	2.5	1	4	3	180	29	2.51724	3	1	4	3	326.174093837905
673A	11	12.1818	13	7	16	13	180	11	3.81818	4	2	4	4	360	10	2.3	2	1	4	3	180	9	3.22222	4	1	4	4	360	11	3	3	2	4	3	60	11	2.09091	2	1	4	2	60	11	2.63636	3	1	4	4	360
672A	10	13.1	13	12	15	14.7857142857143	180	10	3.1	3	2	4	3	180	10	1.8	1	1	4	2	60	10	2.6	2.5	2	4	2	5	8	3	3	2	4	3	60	10	2.1	2	1	4	2	60	10	1.6	1	1	3	2	5
671B	18	14.2778	14	11	17	16.5074747474747	360	18	3.61111	4	2	4	4	360	18	2.16667	2	1	4	3	180	18	2.61111	3	1	4	2	60	18	2.5	3	1	4	2	60	18	2.5	2.5	1	4	3	180	18	2.44444	2.5	1	4	3	180
671A	32	12.9688	13	7	17	14	180	31	3.51613	4	2	4	4	360	31	2.70968	3	1	4	4	360	29	3	3	1	4	3	180	30	3.03333	3	1	4	3	180	32	2.25	2	1	4	3	180	32	2.46875	2	1	4	3	180
655A	19	12.5263	13	7	17	13	180	19	3.31579	4	1	4	3	180	19	1.78947	2	1	4	2	60	18	2.22222	2	1	4	1	5	19	2.31579	2	1	4	1	5	19	1.94737	2	1	4	2	60	19	1.94737	2	1	4	2	60
653A	250	12.78	13	6	20	13	180	249	3.46988	4	1	4	4	360	247	2.17814	2	1	4	3	180	248	3.04839	3	1	4	3	180	248	3.27823	4	1	4	3	180	249	2.18474	2	1	4	3	180	248	2.19758	2	1	4	3	180
652A	144	12.9375	13	6	20	14	180	146	2.97945	3	1	4	3	180	139	2.58993	3	1	4	4	360	142	2.73944	3	1	4	2	60	145	2.71034	3	1	4	2	60	145	1.91724	2	1	4	2	60	145	2.2	2	1	4	3	180
651A	17	12.8824	13	9	16	14	180	18	2.83333	3	1	4	3	180	16	2.3125	2	1	4	3	219.036227453378	18	2	1.5	1	4	1	5	18	2	1	1	4	1	5	18	2.33333	2	1	4	3	180	18	2.38889	2	1	4	3	180
644A	11	11.5455	13	7	16	12	180	11	2.54545	3	1	4	3	180	11	2.18182	1	1	4	3	180	11	1.81818	1	1	4	1	5	11	1.63636	1	1	4	1	5	11	1.54545	1	1	3	1	5	11	1.72727	2	1	3	2	60
643A	182	13.9505	14	6	20	15	358.516483516484	185	3.01081	3	1	4	3	180	184	2.19565	2	1	4	3	180	182	2.35714	2	1	4	1	5	181	2.29834	2	1	4	1	5	186	2.03226	2	1	4	2	60	186	2.10753	2	1	4	2	60
642B	15	9.8	9	6	15	10	60	15	2.06667	2	1	3	2	60	14	1.35714	1	1	4	1	5	14	2.42857	2	1	4	1	5	13	2.15385	2	1	4	1	5	15	1.46667	1	1	3	1	5	15	1.53333	1	1	3	1	5
642A	26	9.73077	9.5	6	13	9.70546402749792	60	25	1.64	2	1	3	1	5	23	2	1	1	4	3	180	26	2	1.5	1	4	1	5	26	1.80769	1	1	4	1	5	26	1.26923	1	1	4	1	5	26	1.38462	1	1	4	1	5
641B	175	10.2686	11	6	20	11	180	176	1.44318	1	1	4	1	5	168	3.03571	4	1	4	4	360	173	1.52023	1	1	4	1	5	173	1.20231	1	1	4	1	5	175	1.12571	1	1	4	1	5	173	1.23121	1	1	4	1	5
641A	328	12.8323	13	6	20	14	180	329	2.44681	2	1	4	2	60	322	2.1646	2	1	4	3	180	320	1.94062	1	1	4	1	5	326	1.66564	1	1	4	1	5	331	1.67674	1	1	4	2	60	330	1.66061	1	1	4	2	60
637C	19	12.5789	13	7	19	13	180	19	3.36842	3	2	4	3	180	17	1.52941	1	1	4	1	5	19	2.84211	3	1	4	3	180	18	3.61111	4	2	4	4	360	19	1.84211	2	1	4	2	60	19	1.84211	1	1	4	2	60
637B	25	12.76	13	6	19	13	180	25	3.12	4	1	4	3	180	25	2.4	2	1	4	3.71559633027523	360	25	2.84	3	1	4	3	180	25	3.04	4	1	4	3	180	25	1.88	2	1	4	2	60	25	2.36	2	1	4	3	180
636D	215	13.3581	13	6	20	15	180	216	3.95833	4	1	4	4	360	210	2.65714	3	1	4	4	360	210	2.71905	3	1	4	2	60	214	2.84579	3	1	4	2	60	213	1.95775	2	1	4	2	60	214	2.14019	2	1	4	2	109.481907500599
636C	122	13.7705	13	9	20	15	180	121	3.96694	4	3	4	4	360	121	2.94215	3	1	4	4	360	122	2.67213	3	1	4	2	60	121	2.8843	3	1	4	2	60	121	1.86777	2	1	4	2	60	121	2.44628	3	1	4	3	180
636A	36	13.5278	13.5	7	19	15	180	36	4	4	4	4	4	360	35	2.82857	3	1	4	4	360	36	2.52778	3	1	4	2	5	36	2.5	3	1	4	2	60	36	1.86111	2	1	4	2	60	35	2.74286	3	1	4	4	360
635A	12	10.5	11	6	15	11	180	12	3	3	1	4	3	180	12	2.08333	2	1	4	3	180	12	3	3	2	4	3	180	12	3.33333	4	1	4	4	360	11	2.09091	1	1	4	2	180	12	1.83333	1.5	1	4	2	60
634D	24	12.875	13	6	16	14	180	24	3.54167	4	1	4	4	360	23	1.6087	1	1	4	1	5	24	2.875	3	1	4	3	180	23	2.91304	3	1	4	2	178.145735494622	24	2.83333	3	1	4	4	360	24	2.625	2.5	1	4	4	360
634C	137	13.5693	13	6	20	15	180	137	3.86861	4	2	4	4	360	135	1.97778	2	1	4	2	60	134	2.68657	3	1	4	2	60	134	3.29104	4	1	4	3	180	137	2.81022	3	1	4	4	360	137	2.86131	3	1	4	4	360
634B	35	14.1714	14	7	18	16.1795324675325	180	36	3.83333	4	2	4	4	360	36	2.05556	2	1	4	3	180	35	2.65714	3	1	4	2	60	36	3.05556	3	1	4	3	180	36	2.63889	3	1	4	3.38416257166257	180	36	2.47222	3	1	4	3	180
634A	28	13.8929	13	11	19	15	360	27	3.62963	4	2	4	4	360	27	2.51852	3	1	4	4	360	28	2.75	3	1	4	2	60	28	2.75	3	1	4	2	60	28	3.17857	3	1	4	4	360	28	3.07143	3	1	4	4	360
633D	36	12.1944	13	7	19	13	180	35	3.62857	4	2	4	4	360	37	1.72973	1	1	4	2	60	36	3.11111	3	1	4	3	180	36	3.27778	3.5	1	4	3	180	37	2.51351	2	1	4	3	180	37	2.35135	2	1	4	3	180
633B	20	12.85	13	6	17	14	180	20	3.15	3	1	4	3	180	20	1.45	1	1	4	1	5	20	2.85	3	1	4	3	180	20	3.45	4	1	4	4	360	19	2.94737	3	1	4	4	360	20	2.55	2	1	4	3.03102362204724	298.42064588389
633A	174	13	13	7	20	14	180	172	3.79651	4	2	4	4	360	171	2	2	1	4	3	60	171	2.87135	3	1	4	3	180	173	3.36416	4	1	4	4	360	173	2.84971	3	1	4	4	360	174	2.40805	2	1	4	3	180
632K	41	12.0732	12	7	16	13	180	41	3.46341	4	1	4	4	360	40	1.85	1.5	1	4	2	60	41	3.07317	3	1	4	3	180	39	3.5641	4	1	4	4	360	41	2.09756	2	1	4	2	60	40	2.075	2	1	4	2	60
632J	30	14.7	15	11	18	17	360	31	3.90323	4	3	4	4	360	30	2.16667	2	1	4	3	180	30	2.8	3	1	4	2	60	30	3.3	4	1	4	3	180	31	3.06452	3	1	4	4	360	31	2.87097	3	1	4	4	360
632G	70	13.9429	14	7	19	15	180	72	3.81944	4	2	4	4	360	67	3.23881	4	1	4	4	360	67	2.68657	3	1	4	2	60	67	3.08955	4	1	4	3	180	71	3.21127	3	1	4	4	360	67	3.07463	3	1	4	4	360
632F	138	13.5652	14	6	20	15	180	139	3.69065	4	1	4	4	360	137	1.90511	2	1	4	2	60	137	2.94161	3	1	4	3	180	138	3.2971	4	1	4	3	180	139	3.05755	3	1	4	4	360	138	2.72464	3	1	4	4	360
632E	27	15.0741	15	13	17	18.0898221055701	360	27	4	4	4	4	4	360	27	2.7037	3	1	4	4	360	27	3.11111	3	1	4	3	180	26	3.07692	4	1	4	3	180	27	3.51852	4	2	4	4	360	27	3.37037	3	2	4	4	360
632D	136	14.4926	15	11	20	17	360	138	3.95652	4	3	4	4	360	137	2.08029	2	1	4	3	180	136	2.82353	3	1	4	3	70.3407790956696	136	3.07353	3	1	4	3	180	138	2.61594	3	1	4	3.17125574190792	180	138	2.50725	2	1	4	3	180
632C	30	15.2667	15	13	19	18.6509186351706	360	32	3.9375	4	3	4	4	360	32	2.6875	3	1	4	4	360	32	2.9375	3	1	4	3	180	31	3.22581	3	1	4	3	180	32	3.03125	3	1	4	4	360	32	3	3	2	4	4	360
632A	133	15.0827	15	6	20	18.1149724705464	360	135	3.83704	4	1	4	4	360	129	2.7907	3	1	4	4	360	130	2.64615	3	1	4	2	60	128	3.03906	3	1	4	3	180	131	2.9771	3	1	4	4	360	133	2.98496	3	1	4	4	360
631A	94	13.9894	14	7	20	15	180	99	3.83838	4	2	4	4	360	93	2.92473	3	1	4	4	360	87	2.8046	3	1	4	2	60	98	3.10204	3	1	4	3	180	95	2.70526	3	1	4	4	360	97	2.63918	3	1	4	4	360
628G	132	12.6515	13	6	20	13	180	132	3.50758	4	1	4	4	360	129	2.04651	2	1	4	3	180	131	2.9542	3	1	4	3	180	128	3.17969	4	1	4	3	180	130	2.19231	2	1	4	3	180	129	2.24031	2	1	4	3	180
628E	18	11.9444	12.5	6	16	13	180	19	3.42105	4	2	4	3.23308270676692	273.396226415094	19	2.42105	2	1	4	3.91018831482376	360	17	2.52941	2	1	4	2	5	19	2.84211	3	1	4	2	60	19	1.89474	2	1	4	2	60	19	2	2	1	4	2	60
628D	25	12.8	13	7	17	13.3822843822844	180	24	3.91667	4	3	4	4	360	25	2.08	2	1	4	3	180	25	2.2	2	1	4	1	5	25	2.96	3	1	4	3	60	25	1.68	1	1	4	2	60	25	2.12	2	1	4	2	180
628B	161	12.5217	13	6	20	13	180	161	3.53416	4	1	4	4	360	158	1.58861	1	1	4	1	5	158	2.98101	3	1	4	3	180	159	3.39623	4	1	4	4	360	161	2.57143	3	1	4	3	180	160	2.25625	2	1	4	3	180
628A	69	12.6812	13	7	17	13	180	69	3.76812	4	2	4	4	360	69	1.6087	1	1	4	1	5	67	3.10448	3	1	4	3	180	67	3.32836	4	1	4	4	180	69	2.5942	3	1	4	3	285.886405388855	69	2.28986	2	1	4	3	180
627F	80	12.55	13	6	18	13	180	80	3.4875	4	1	4	4	360	79	2.08861	2	1	4	3	180	77	2.54545	3	1	4	2	13.7026239067056	79	2.8481	3	1	4	2	60	80	2.175	2	1	4	3	180	79	2.18987	2	1	4	3	180
627D	30	13.9667	13.5	11	19	15	225	30	3.86667	4	2	4	4	360	30	2.3	2	1	4	3	180	28	2.71429	3	1	4	2	60	29	2.75862	3	1	4	2	60	30	2.2	2	1	4	3	180	29	2.62069	2	1	4	3.95210426282921	360
627A	18	12.9444	12.5	9	19	14	180	18	3.61111	4	1	4	4	360	18	2.11111	2	1	4	3	180	18	2.83333	3	1	4	3	60	18	3	3	1	4	3	180	18	2.38889	2	1	4	3	180	18	2.5	2.5	1	4	3	360
626C	19	13.7368	14	11	17	15	180	19	3.68421	4	2	4	4	360	19	2.05263	2	1	4	3	180	16	2.9375	3	1	4	3	180	19	2.84211	3	1	4	2	74.9422336328629	18	2.16667	2	1	4	2.99702380952374	180	19	2.31579	2	1	4	3	180
626B	34	13.0294	13	7	17	14.2310924369748	180	34	3.35294	4	1	4	3	180	34	2.20588	2	1	4	3	180	34	2.58824	3	1	4	2	60	34	2.76471	3	1	4	2	60	34	1.85294	1.5	1	4	2	60	34	2.05882	2	1	4	2	60
626A	14	13.6429	13.5	6	20	15	360	14	3.57143	4	3	4	4	360	14	1.85714	1	1	4	2	60	14	3.21429	3.5	1	4	4	360	14	2.92857	3.5	1	4	2.61862244897958	180	14	2	2	1	4	2	60	14	1.85714	1	1	4	2	60
625H	18	10.0556	11	6	16	11	180	18	2.66667	3	1	4	3	180	18	1.5	1	1	3	1	5	18	3.33333	4	1	4	4	360	18	2.88889	3	1	4	2	60	18	1.61111	1.5	1	3	1	5	18	1.55556	1.5	1	3	1	5
625E	18	12.8889	13	9	19	14	180	19	3.89474	4	3	4	4	360	19	2.21053	2	1	4	3	180	19	3.21053	3	1	4	4	360	19	3.05263	3	1	4	3	180	18	1.77778	2	1	4	2	60	19	1.63158	1	1	4	2	60
625C	35	12.2	13	6	16	13	180	35	3.54286	4	1	4	4	360	35	2.05714	2	1	4	3	180	35	2.85714	3	1	4	3	180	35	2.97143	3	1	4	3	179.354902936785	35	1.94286	2	1	4	2	60	35	1.97143	2	1	4	2	60
625B	70	10.9143	11	6	17	12	180	70	3.12857	3	1	4	3	180	69	1.78261	1	1	4	2	60	70	3.21429	3	1	4	4	360	70	3.22857	3.5	1	4	3	180	70	1.45714	1	1	3	1	5	70	1.48571	1	1	4	1	5
625A	31	12.5161	13	7	17	13	180	31	3.74194	4	2	4	4	360	31	2.32258	2	1	4	3	180	29	2.48276	2	1	4	1.04986737400533	5	31	2.83871	3	1	4	2	60	31	2	2	1	4	2	60	31	2.06452	2	1	4	2	60
624G	24	12.625	13	7	16	13	180	24	3.70833	4	2	4	4	360	24	2.5	3	1	4	4	360	22	2.86364	3	1	4	3	180	24	3.08333	3.5	1	4	3	180	24	2.08333	2	1	4	2	60	24	2.41667	2	1	4	3	180
624F	13	15.0769	15	12	19	18.0981223500909	360	14	3.92857	4	3	4	4	360	14	2.57143	3	1	4	4	360	14	2.57143	3	1	4	2	5	14	2.64286	3	1	4	2	60	14	2.71429	3	1	4	4	332.36167002012	14	3	3	2	4	4	360
624E	15	11.4	11	9	15	12	180	15	3.06667	3	2	4	3	180	15	1.66667	1	1	4	2	5	15	2.73333	3	1	4	2	60	15	3.6	4	2	4	4	360	15	2.2	2	1	4	3	180	15	1.93333	2	1	4	2	60
624A	56	12.6429	13	6	17	13	180	56	3.58929	4	1	4	4	360	56	1.98214	2	1	4	2.19642857142857	60	57	3.01754	3	1	4	3	180	55	3.05455	3	1	4	3	180	57	2.36842	2	1	4	3	180	57	2.24561	2	1	4	3	180
623G	49	12.6735	13	7	17	13	180	48	3.8125	4	2	4	4	360	48	2.02083	1	1	4	3	180	47	2.48936	3	1	4	2	5	49	2.83673	3	1	4	2	60	48	1.45833	1	1	4	1	5	49	2.14286	2	1	4	2	134.185243328101
623F	47	12.1064	13	7	17	13	180	47	3.7234	4	1	4	4	360	47	1.82979	1	1	4	2	60	47	2.57447	3	1	4	2	5	46	3.15217	3	1	4	3	180	46	1.6087	1	1	4	1	5	47	2.23404	2	1	4	3	180
623C	36	13.6389	13.5	9	18	15	180	36	3.83333	4	2	4	4	360	35	2.17143	2	1	4	3	180	35	2.65714	3	1	4	2	60	35	2.74286	3	1	4	2	60	36	2.58333	3	1	4	3	297.570422535211	35	2.6	3	1	4	3.68251968503937	360
623B	16	14.25	14	11	19	16.4218181818182	360	16	3.9375	4	3	4	4	360	16	2.3125	2	1	4	3	180	15	3.13333	3	1	4	3	180	15	2.86667	3	1	4	2	60	15	2.6	3	1	4	3.02334152334152	180	16	2.4375	2.5	1	4	3	180
623A	45	13.5778	14	6	20	15	180	45	3.8	4	2	4	4	360	41	2.29268	2	1	4	3	180	44	2.84091	3	1	4	3	180	44	3.11364	3	1	4	3	180	44	2.27273	2	1	4	3	180	44	2.38636	2	1	4	3	180
622B	87	12.2989	13	6	18	13	180	89	3.32584	4	1	4	3	180	84	2.04762	2	1	4	3	180	85	2.84706	3	1	4	3	60	89	3.11236	3	1	4	3	180	89	2.39326	3	1	4	3	180	88	2.10227	2	1	4	2	60
622A	10	12.1	12.5	7	15	13	180	10	3	3	1	4	3	180	10	1.9	1	1	4	2	60	9	2.22222	2	1	4	1	5	10	3	3	2	4	3	84.3344947735192	10	1.5	1	1	3	1	5	10	1.4	1	1	2	1	5
621F	47	13.1064	13	9	17	14.8358662613982	180	45	3.42222	4	1	4	3.26243386243386	247.067610062893	47	2.23404	2	1	4	3	180	47	3.10638	3	1	4	3	180	46	2.91304	3	1	4	2	176.382366308135	47	2.17021	2	1	4	3	180	46	2.30435	2	1	4	3	180
621D	14	11.1429	11.5	6	14	12	180	14	2.92857	3	1	4	3	180	12	1.58333	2	1	2	1	5	14	3	4	1	4	3	180	13	3.61538	4	2	4	4	360	14	1.92857	2	1	3	2	60	14	1.71429	2	1	3	2	60
621C	46	13.0435	13	7	17	14.3416149068323	180	48	2.27083	2	1	4	2	60	45	2.64444	3	1	4	4	360	46	2.08696	2	1	4	1	5	47	2	1	1	4	1	5	48	1.75	1	1	4	2	60	47	1.82979	2	1	4	2	60
621B	19	15.1053	15	10	20	18.1806879403232	360	19	3.89474	4	3	4	4	360	18	2.94444	3	1	4	4	360	19	2.63158	3	1	4	2	60	19	3.10526	3	2	4	3	180	19	2.78947	3	1	4	4	360	19	2.78947	3	1	4	4	360
621A	15	14.4667	15	11	17	17	360	15	3.66667	4	2	4	4	360	15	2.33333	2	1	4	3.09938837920489	180	15	3.13333	3	1	4	3	180	15	3.2	4	1	4	3	180	15	2.66667	3	1	4	3.64189189189189	180	15	2.13333	2	1	3	2	60
564B	17	12	12	7	15	13	180	17	3.05882	3	2	4	3	180	17	1.70588	1	1	4	2	60	17	2.88235	3	1	4	3	180	16	3.25	4	1	4	3	180	17	1.58824	1	1	3	1	5	17	1.88235	2	1	4	2	60
564A	38	12.2368	13	6	20	13	180	38	3.26316	3	1	4	3	180	38	2.13158	2	1	4	3	180	36	3.19444	3	1	4	3	360	36	3	4	1	4	3	180	38	2.02632	2	1	4	2	60	38	1.97368	2	1	4	2	60
563B	36	11.9167	13	6	20	13	180	36	3.30556	4	1	4	3	180	35	1.62857	1	1	4	1.5	5	36	3.16667	4	1	4	3	360	35	3.11429	4	1	4	3	180	36	2.08333	2	1	4	2	110.232558139535	36	1.83333	2	1	4	2	60
563A	10	10.3	11	6	13	11	180	10	2.9	3	1	4	3	180	10	1.1	1	1	2	1	5	10	2.9	3.5	1	4	3	180	9	2.33333	2	1	4	1	5	10	2.4	2	1	4	3	180	10	1.9	2	1	3	2	60
561F	18	11.3889	11	9	13	12	180	18	3	3	1	4	3	180	17	1.70588	1	1	4	2	60	18	2.66667	3	1	4	2	60	18	3.16667	3	1	4	3	180	18	1.72222	1.5	1	4	2	60	18	1.55556	1	1	4	1	60
561E	36	10.0278	10.5	6	16	11	180	35	3	3	1	4	3	180	36	1.75	1	1	4	2	60	36	2.97222	3	1	4	3	180	35	3.02857	3	1	4	3	180	35	1.54286	1	1	3	1	5	35	1.8	1	1	4	2	60
561D	44	13.4318	13	7	20	15	180	43	3.81395	4	2	4	4	360	43	2.97674	3	1	4	4	360	40	2.475	2	1	4	1	5	42	2.5	2	1	4	2	38.7696674276547	43	1.97674	2	1	4	2	60	42	2.11905	2	1	4	2	180
561A	90	13.3333	13	8	20	15	180	89	3.93258	4	1	4	4	360	84	2.86905	3	1	4	4	360	87	2.3908	2	1	4	1	5	88	2.64773	3	1	4	2	60	89	1.93258	2	1	4	2	60	88	1.89773	2	1	4	2	60
555A	33	8.78788	7	6	19	9	60	33	1.36364	1	1	4	1	5	33	2.90909	4	1	4	4	360	33	1.87879	1	1	4	1	5	33	2.81818	3	1	4	2	60	33	1	1	1	1	1	5	33	1.39394	1	1	4	1	5
554G	40	11.225	11	6	15	12	180	41	3.60976	4	1	4	4	360	41	2.2439	2	1	4	3	180	40	3.475	4	1	4	4	360	41	3.56098	4	1	4	4	360	41	2.46341	2	1	4	3	180	42	1.97619	2	1	4	2	60
554F	10	9.8	9	6	17	10	180	12	3.75	4	3	4	4	360	11	1.45455	1	1	3	1	5	11	3.18182	3	2	4	3	180	11	2.90909	3	1	4	2	60	12	2.33333	2.5	1	4	3	180	12	1.83333	2	1	3	2	60
554E	25	11	11	7	14	12	180	25	3.88	4	3	4	4	360	25	2.2	2	1	4	3	180	23	3.08696	3	1	4	3	180	25	3.12	4	1	4	3	180	25	2.48	3	1	4	3	180	24	2.25	2	1	4	3	180
554C	20	12.55	13	7	16	13	180	19	3.68421	4	2	4	4	360	19	2.31579	3	1	4	3	180	20	2.95	3	1	4	3	180	20	3.2	4	1	4	3	180	20	2.25	2	1	4	3	180	20	2.05	2	1	4	2	60
554B	34	10.8824	11	6	15	11.9446752678767	180	34	3.23529	3.5	1	4	3	180	34	1.58824	1	1	4	1	5	34	3.05882	3	1	4	3	180	33	3.15152	4	1	4	3	180	34	1.61765	1.5	1	4	1	5	34	1.52941	1	1	3	1	5
554A	23	13.4348	13	7	20	15	180	23	3.86957	4	3	4	4	360	22	2.63636	3	1	4	4	360	23	3.26087	4	1	4	4	360	22	3.13636	3	1	4	3	180	23	2.21739	2	1	4	3	180	23	2.52174	2	1	4	3	188.000811615846
553A	149	11.8322	12	6	20	13	180	149	3.4698	4	1	4	4	360	147	2.32653	2	1	4	3.03651001685077	332.649442534581	146	2.93151	3	1	4	3	180	148	3.12162	3	1	4	3	180	149	2.2349	2	1	4	3	180	149	2.04698	2	1	4	2	60
552A	13	12.3077	13	9	17	13	180	13	3.38462	4	2	4	3	180	13	3.23077	4	1	4	4	360	13	2.15385	2	1	4	1	5	13	2.46154	2	1	4	1.96451696451696	5	13	1.61538	1	1	3	1	5	13	2	2	1	3	2	60
551A	58	12.8966	13	6	17	14	180	58	3.46552	4	1	4	4	360	57	2.64912	3	1	4	4	360	57	2.7193	3	1	4	2	60	57	3.10526	3	1	4	3	180	57	2.73684	3	1	4	4	360	58	2.5	3	1	4	3	180
546D	43	12.186	13	6	20	13	180	44	3.52273	4	1	4	4	360	43	2.5814	3	1	4	4	360	43	2.51163	3	1	4	2	46.0844803037489	43	2.60465	3	1	4	2	60	44	2.43182	3	1	4	3	180	44	2.27273	2	1	4	3	180
546C	22	9.59091	9	6	20	9	60	22	2.09091	2	1	4	2	60	22	2.22727	2	1	4	3	180	21	2.57143	3	1	4	2	60	22	2.72727	2.5	1	4	2	60	22	1.36364	1	1	4	1	5	22	1.40909	1	1	4	1	5
546B	25	9.72	9	6	20	9.631124807396	60	26	2.19231	2	1	4	2	60	26	2.23077	2	1	4	3	180	26	2.69231	3	1	4	2	60	26	2.84615	3	1	4	2	60	26	1.38462	1	1	4	1	5	26	1.53846	1	1	4	1	17.9408840278407
545C	22	7.63636	7	6	15	6	60	23	1.47826	1	1	3	1	5	22	1.95455	1	1	4	2	180	23	2.78261	3	1	4	2	180	22	3.45455	4	1	4	4	360	23	1.04348	1	1	2	1	5	23	1.17391	1	1	4	1	5
545B	40	7.95	7	6	14	7	60	40	1.775	2	1	3	2	5	39	1.87179	2	1	4	2	60	40	2.8	3	1	4	2	60	40	3.15	3	1	4	3	180	40	1.075	1	1	2	1	5	40	1.225	1	1	4	1	5
545A	53	8	7	6	15	7	60	53	1.64151	2	1	3	1	5	53	1.69811	1	1	4	2	60	52	2.94231	3	1	4	3	180	51	3.43137	4	1	4	4	360	53	1.13208	1	1	4	1	5	53	1.20755	1	1	4	1	5
544A	24	7.91667	7	6	13	7	60	25	1.96	2	1	4	2	60	25	1.48	1	1	4	1	5	25	3	3	1	4	3	180	25	3.48	4	1	4	4	360	25	1.12	1	1	3	1	5	25	1.24	1	1	4	1	5
543D	165	9.24242	9	6	19	9	60	166	2.08434	2	1	4	2	60	165	1.93939	1	1	4	2	66.7132867132864	162	2.87037	3	1	4	3	180	163	3.17791	4	1	4	3	180	167	1.34731	1	1	4	1	5	167	1.4491	1	1	4	1	5
543A	237	7.68776	7	6	15	6	60	239	1.56904	2	1	4	1	5	236	1.88559	1	1	4	2	60	237	2.96624	3	1	4	3	180	235	3.39574	4	1	4	4	360	238	1.07563	1	1	4	1	5	237	1.24051	1	1	4	1	5
542A	49	8.22449	7	6	17	7	60	49	1.67347	2	1	3	1	5	47	1.85106	2	1	4	2	60	48	3.14583	3.5	1	4	3	180	49	3.42857	4	1	4	4	360	49	1.28571	1	1	3	1	5	49	1.30612	1	1	3	1	5
541D	11	6.90909	7	6	8	6	60	11	1.09091	1	1	2	1	5	10	3.1	4	1	4	4	360	11	3.09091	4	1	4	3	180	10	2.8	3	1	4	2	60	11	1	1	1	1	1	5	11	1	1	1	1	1	5
541A	28	10.1429	11	6	16	11	180	28	2.67857	3	1	4	3	180	26	2.07692	2	1	4	3	180	27	2.85185	3	1	4	3	180	27	2.85185	3	1	4	2	60	28	1.46429	1	1	4	1	5	28	1.60714	1	1	4	2	60
534B	10	12.1	13	6	15	13	180	10	2.2	2	1	4	2	60	9	2.11111	2	1	4	3	180	10	2.1	1.5	1	4	1	5	10	1.6	1	1	4	1	5	10	2	2	1	4	2	60	10	2	2	1	4	2	60
534A	185	10.7351	11	6	20	11.3404802572089	180	185	2.97297	3	1	4	3	180	177	1.79661	1	1	4	2	60	186	2.61828	3	1	4	2	60	186	2.75269	3	1	4	2	60	187	1.26738	1	1	4	1	5	186	1.28495	1	1	4	1	5
533B	15	12.2	12	7	18	13	180	15	3.26667	3	2	4	3	180	14	1.5	1	1	3	1	5	15	2.93333	3	1	4	3	180	14	3.42857	4	1	4	4	360	15	1.86667	2	1	4	2	60	15	1.53333	1	1	4	1	60
533A	133	13.2632	14	6	20	15	180	132	3.29545	3	1	4	3	180	130	1.41538	1	1	4	1	5	131	3.24427	4	1	4	4	360	129	3.06977	3	1	4	3	180	132	2.31818	2	1	4	3	180	133	2.03759	2	1	4	2	60
531C	24	11.2917	11	6	18	12	180	24	3.125	3	1	4	3	180	23	2.21739	2	1	4	3	180	24	2.5	2	1	4	2	5	24	2.375	2	1	4	1	5	24	1.375	1	1	3	1	5	24	1.20833	1	1	2	1	5
531B	48	10.8958	11	6	17	12	180	48	2.97917	3	1	4	3	180	47	1.38298	1	1	4	1	5	45	3.17778	3	1	4	3	180	45	3.13333	4	1	4	3	180	48	1.33333	1	1	2	1	5	48	1.33333	1	1	3	1	5
531A	83	11.4096	11	6	19	12	180	85	2.64706	3	1	4	3	180	81	1.41975	1	1	4	1	5	84	2.96429	3	1	4	3	180	83	3.18072	3	1	4	3	180	84	1.46429	1	1	4	1	5	84	1.38095	1	1	4	1	5
526E	59	13.4746	13	6	19	15	180	59	2.74576	3	1	4	3	180	58	1.91379	1	1	4	2	180	58	2.51724	2.5	1	4	2	60	60	2.33333	2	1	4	1	5	60	2.23333	2	1	4	3	180	60	2.36667	2	1	4	3	180
526D	25	11.88	12	7	15	13	180	27	3.77778	4	3	4	4	360	27	1.7037	1	1	4	2	60	26	3.07692	3	1	4	3	180	25	2.4	2	1	4	1.16969696969697	5	26	2.30769	2	1	4	3	180	27	2.14815	2	1	4	2.58309333772183	60
526B	12	9.33333	8.5	6	15	9	60	12	2.33333	2.5	1	3	2	60	12	1.66667	1	1	4	2	11.1969042476601	12	2.83333	3	1	4	3	180	12	3.25	4	1	4	3	180	12	1.41667	1	1	3	1	5	11	1.90909	2	1	4	2	60
526A	126	14.0397	14	7	20	15.4063183350055	180	126	3.79365	4	2	4	4	360	122	1.86885	1	1	4	2	60	123	2.69919	3	1	4	2	60	126	2.71429	3	1	4	2	60	126	2.48413	3	1	4	3	180	126	2.54762	3	1	4	3	180
525D	56	12.4821	13	6	17	13	180	56	3.53571	4	1	4	4	360	53	2.15094	2	1	4	3	180	53	2.77358	3	1	4	2	178.76943280354	56	3.07143	4	1	4	3	180	56	1.92857	2	1	4	2	60	55	1.98182	2	1	4	2	60
525C	154	12.2208	13	6	17	13	180	155	3.45161	4	1	4	4	360	151	2.11258	2	1	4	3	180	155	3.05806	3	1	4	3	180	150	3.2	3.5	1	4	3	180	150	2.13333	2	1	4	2	60	154	2.11688	2	1	4	2	60
525B	14	11	11	6	16	12	180	15	3.2	3	2	4	3	180	13	1.61538	1	1	4	1.03846153846154	60	14	3	3	1	4	3	180	14	3.28571	3.5	2	4	3	180	14	1.78571	2	1	3	2	5	14	1.64286	1	1	3	2	60
525A	23	10.087	9	6	20	11	180	23	2.30435	2	1	4	2	66.3806438127095	23	1.52174	1	1	4	1	5	22	2.81818	3	1	4	2.68686868686869	180	22	2.45455	3	1	4	1.87419651056015	5	23	1.6087	1	1	4	1	60	23	1.78261	1	1	4	2	60
524A	64	9.73438	9	6	15	9.73035439137134	60	64	2.29688	2	1	4	2	60	63	2.04762	1	1	4	3	180	62	2.96774	3	1	4	3	180	63	3.04762	3	1	4	3	180	62	1.41935	1	1	4	1	5	63	1.57143	1	1	4	1	48.7974931453193
523A	139	9	9	6	18	9	60	137	1.90511	2	1	4	2	60	138	1.9058	1	1	4	2	60	139	3.03597	3	1	4	3	180	139	3.32374	4	1	4	3.26992805755398	180	139	1.2518	1	1	4	1	5	139	1.40288	1	1	4	1	5
522A	25	9.68	10	6	13	9.35500770416025	60	25	2.2	2	1	4	2	60	25	1.28	1	1	3	1	5	25	2.88	3	1	4	3	180	25	3.32	4	1	4	3	360	25	1.68	1	1	4	2	60	25	1.48	1	1	3	1	5
521A	100	12.88	13	7	17	14	180	100	3.3	3	1	4	3	180	98	3.30612	4	1	4	4	360	95	2.35789	2	1	4	1	5	97	2.93814	3	1	4	3	180	99	1.62626	1	1	4	1	5	99	2.17172	2	1	4	2.97043752758391	180
488B	15	12.6667	13	9	18	13	180	15	3.66667	4	2	4	4	360	15	2.13333	2	1	4	3	180	15	2.6	3	1	4	2	60	15	2.73333	3	1	4	2	60	15	1.46667	1	1	3	1	5	15	1.8	2	1	4	2	60
488A	81	14.2469	14	11	20	16.4123007856341	360	81	3.85185	4	2	4	4	360	81	2.4321	2	1	4	4	180	80	2.75	3	1	4	2	60	81	2.65432	3	1	4	2	60	81	2.02469	2	1	4	2	60	79	2.03797	2	1	4	2	60
487B	20	12.85	13	7	20	14	180	20	3.4	3.5	2	4	3	180	20	2.05	2	1	4	3	180	20	3.05	3.5	1	4	3	180	20	3.5	4	2	4	4	360	20	1.8	1.5	1	3	2	60	20	2.25	2	1	4	3	180
487A	82	11.2927	11	6	18	12	180	83	2.91566	3	1	4	3	180	82	1.7439	1	1	4	2	60	81	3.09877	3	1	4	3	180	80	3.4875	4	1	4	4	360	83	1.66265	2	1	4	1.54418079650578	5	82	1.5	1	1	4	1	5
486E	26	11.0769	11	6	20	12	180	26	3	3	1	4	3	180	24	1.625	1	1	4	1.375	5	25	3.32	4	1	4	4	360	26	3.46154	4	2	4	4	360	26	1.69231	2	1	3	2	5	26	1.57692	1	1	4	1.2074592074592	5
486D	37	11.027	11	6	17	12	180	37	3.32432	4	1	4	3	180	36	1.63889	1	1	4	1.86111111111111	5	37	3.13514	3	1	4	3	180	36	3.19444	4	1	4	3	180	37	1.89189	2	1	4	2	60	37	1.78378	1	1	4	2	60
486A	24	10.2083	11	6	15	11	180	24	3.16667	3	1	4	3	180	23	1.47826	1	1	4	1	5	24	3.45833	4	1	4	4	360	23	3.65217	4	2	4	4	360	24	1.91667	2	1	4	2	60	24	1.58333	1	1	3	1.89898989898988	5
485B	17	11.8235	12	7	15	13	180	17	3.23529	3	2	4	3	180	17	1.94118	1	1	4	2	106.696832579185	17	3.17647	3	1	4	3	180	17	3.47059	4	1	4	4	360	17	1.52941	1	1	3	1	5	17	1.47059	1	1	3	1	5
485A	244	9.92623	11	6	17	10.5982262832572	180	244	2.51639	2.5	1	4	3	180	241	1.39004	1	1	4	1	5	245	3.12245	3	1	4	3	180	245	3.3551	4	1	4	4	360	243	1.58025	1	1	4	1	5	243	1.4856	1	1	4	1	5
484B	24	11.6667	12	6	17	12.9010600706714	180	24	3.41667	4	2	4	3.12301587301587	210.247641509434	24	1.66667	1	1	4	2	5	23	2.86957	3	1	4	3	180	23	3	3	1	4	3	167.565520375701	24	1.625	1	1	3	1	5	24	1.79167	2	1	4	2	60
484A	62	10.9839	11	6	15	12	180	62	3.1129	3	1	4	3	180	62	1.37097	1	1	4	1	5	63	3.22222	3	1	4	4	360	63	3.57143	4	1	4	4	360	63	1.50794	1	1	4	1	5	63	1.42857	1	1	4	1	5
483A	151	10.3974	11	6	16	11	180	152	2.78947	3	1	4	3	180	149	1.5302	1	1	4	1	5	151	3.35099	4	1	4	4	360	149	3.5302	4	1	4	4	360	152	1.45395	1	1	4	1	5	151	1.38411	1	1	4	1	5
482A	12	8.33333	7.5	6	11	7	60	13	2.30769	2	1	3	2	60	13	1.07692	1	1	2	1	5	13	3.15385	3	2	4	3	180	13	3.38462	4	1	4	4	360	13	1.07692	1	1	2	1	5	13	1.07692	1	1	2	1	5
481B	72	12.6944	13	6	19	13	180	72	3.47222	4	1	4	4	360	70	1.61429	1	1	4	1	5	71	3.02817	3	1	4	3	180	71	3.09859	4	1	4	3	180	72	2.125	2	1	4	2	60	72	2	2	1	4	2	60
481A	128	9.77344	9.5	6	17	10	60	127	2.65354	3	1	4	3	180	126	1.27778	1	1	4	1	5	129	3.37984	4	1	4	4	360	129	3.55814	4	1	4	4	360	128	1.32812	1	1	4	1	5	129	1.28682	1	1	4	1	5
480A	10	11.4	12	7	15	12	180	10	3.3	3.5	2	4	3	180	9	1.77778	2	1	3	2	5	10	2.9	3.5	1	4	3	180	10	3.5	4	1	4	4	360	10	2.1	2	1	4	2	180	10	2.1	2	1	4	2	60
479B	240	9.7875	10	6	18	10	60	240	2.5125	2	1	4	3	180	240	1.55	1	1	4	1	5	239	3.06695	3	1	4	3	180	240	3.54167	4	1	4	4	360	240	1.64583	1	1	4	1	11.2279411764707	240	1.575	1	1	4	1	5
479A	82	10.1098	11	6	15	11	180	83	2.53012	3	1	4	3	180	83	1.53012	1	1	4	1	5	83	3.43373	4	1	4	4	360	83	3.50602	4	1	4	4	360	83	1.44578	1	1	4	1	5	82	1.42683	1	1	3	1	5
478D	68	10.3088	11	6	16	11	180	67	2.46269	2	1	4	3	180	68	1.30882	1	1	4	1	5	68	3.11765	3	1	4	3	180	68	3.51471	4	1	4	4	360	68	1.89706	2	1	4	2	60	67	1.65672	1	1	4	2	60
478C	40	8.4	7.5	6	16	7	60	41	1.87805	2	1	4	2	60	41	1.43902	1	1	4	1	5	40	3.2	3	1	4	3	307.563444108762	40	3.525	4	1	4	4	360	41	1.43902	1	1	4	1	5	41	1.39024	1	1	3	1	5
478B	46	8.06522	7	6	14	7	60	46	1.80435	2	1	4	2	60	46	1.47826	1	1	4	1	5	45	3.15556	3	1	4	3	180	45	3.4	4	1	4	4	360	46	1.21739	1	1	3	1	5	46	1.19565	1	1	3	1	5
478A	317	7.54259	7	6	15	6	60	318	1.51572	1	1	4	1	5	313	1.58466	1	1	4	1	60	315	3.07619	3	1	4	3	180	317	3.6183	4	1	4	4	360	318	1.1478	1	1	4	1	5	317	1.15773	1	1	4	1	5
477D	153	10.098	10	6	16	11	122.016806722688	152	2.58553	3	1	4	3	180	148	1.34459	1	1	4	1	5	151	3.33775	4	1	4	4	360	153	3.5098	4	1	4	4	360	153	1.56209	1	1	4	1	5	153	1.45752	1	1	4	1	5
477C	164	11.8841	12	6	17	13	180	164	3.07927	3	1	4	3	180	165	1.44242	1	1	4	1	5	161	3.08696	3	1	4	3	180	162	3.33333	4	1	4	4	360	164	2.12805	2	1	4	2	87.4985819625641	164	2.03049	2	1	4	2	60
477B	266	11.5602	12	6	17	12	180	267	3.14981	3	1	4	3	180	266	1.3609	1	1	4	1	5	266	3.32331	4	1	4	4	360	264	3.5947	4	1	4	4	360	268	2.16791	2	1	4	3	180	268	1.86194	2	1	4	2	60
477A	120	9.28333	9	6	19	9	60	121	2.26446	2	1	4	2	60	119	1.57983	1	1	4	1	5	121	3.17355	3	1	4	3	180	122	3.42623	4	1	4	4	360	122	1.32787	1	1	4	1	5	122	1.34426	1	1	4	1	5
475B	82	11.1829	11	6	20	12	180	82	2.97561	3	1	4	3	180	82	1.53659	1	1	4	1	5	82	3.19512	3	1	4	3	360	82	3.5122	4	1	4	4	360	82	1.67073	2	1	4	1.80567284287914	5	82	1.7439	1	1	4	2	60
475A	76	10.4605	11	6	15	11	180	77	2.79221	3	1	4	3	180	75	1.46667	1	1	4	1	5	74	3.48649	4	1	4	4	360	76	3.57895	4	1	4	4	360	76	1.44737	1	1	3	1	5	77	1.45455	1	1	4	1	5
474C	87	10.1724	11	6	20	11	180	87	2.85057	3	1	4	3	180	86	1.48837	1	1	4	1	5	87	3.2069	3	1	4	3.82758620689653	180	87	3.57471	4	1	4	4	360	86	1.69767	1	1	4	2	60	87	1.64368	1	1	4	2	60
474B	70	9.62857	9	6	17	9	60	69	2.44928	2	1	4	2.23037831733487	60	68	1.47059	1	1	4	1	5	70	3.11429	3	1	4	3	180	69	3.50725	4	1	4	4	360	70	1.45714	1	1	4	1	5	70	1.5	1	1	4	1	5
474A	58	7.56897	7	6	14	6	60	58	1.53448	1.5	1	4	1	5	57	2.22807	2	1	4	3	180	58	2.91379	3	1	4	3	180	57	3.45614	4	1	4	4	360	58	1.12069	1	1	4	1	5	57	1.10526	1	1	4	1	5
473C	18	10.9444	11	7	14	12	180	18	2.94444	3	2	4	3	180	18	1.61111	1	1	4	1	5	18	3.44444	3.5	2	4	4	360	18	3.27778	4	1	4	3	360	18	1.94444	2	1	4	2	60	18	1.66667	1.5	1	3	2	40.6110458284372
473B	84	9.85714	10	6	16	10	172.959183673469	83	2.51807	2	1	4	3	180	82	1.41463	1	1	4	1	5	81	3.07407	3	1	4	3	180	83	3.49398	4	1	4	4	360	84	1.67857	1	1	4	2	60	82	1.54878	1	1	4	1	5
473A	25	9.28	9	6	15	9	60	25	1.68	2	1	4	1	5	24	2	1.5	1	4	3	180	25	2.92	3	1	4	3	180	25	3.44	4	1	4	4	360	25	1.16	1	1	4	1	5	25	1.24	1	1	4	1	5
472D	77	9.24675	9	6	18	9	60	77	2.49351	2	1	4	3	180	74	1.58108	1	1	4	1	5	75	3.25333	3	1	4	4	360	74	3.43243	4	1	4	4	360	77	1.41558	1	1	4	1	5	77	1.41558	1	1	4	1	5
472C	97	9.36082	9	6	20	9	60	97	2.36082	2	1	4	2	60	97	1.62887	1	1	4	1.51030927835052	5	97	2.98969	3	1	4	3	180	98	3.38776	4	1	4	4	360	98	1.40816	1	1	4	1	5	97	1.39175	1	1	4	1	5
472B	61	10.4098	11	6	16	11	180	61	2.36066	2	1	4	2	60	63	1.90476	1	1	4	2	60	62	3.24194	3.5	1	4	4	360	62	3.54839	4	1	4	4	360	62	1.51613	1	1	4	1	5	63	1.46032	1	1	4	1	5
472A	111	8.00901	7	6	17	7	60	112	1.6875	2	1	3	1	5	112	2.08036	2	1	4	3	180	110	3.07273	3	1	4	3	180	112	3.42857	4	1	4	4	360	112	1.08929	1	1	4	1	5	113	1.12389	1	1	3	1	5
471B	15	11	12	6	14	12	180	15	3	3	1	4	3	180	15	1.66667	1	1	4	2	12.4362850971922	15	3.26667	3	2	4	4	180	15	3.66667	4	2	4	4	360	15	1.73333	2	1	3	2	40.5882352941177	15	1.8	2	1	3	2	60
471A	34	10.4118	11	6	17	11	180	34	2.5	3	1	4	3	180	35	1.62857	1	1	4	1.5	42.1814254859611	34	3.44118	3.5	2	4	4	360	35	3.74286	4	1	4	4	360	35	1.57143	1	1	4	1	5	35	1.57143	1	1	4	1	5
468B	14	10	10	6	15	11	60	14	2.92857	3	1	4	3	180	14	1.35714	1	1	3	1	5	14	3.42857	4	2	4	4	360	14	3.42857	4	1	4	4	360	14	1.71429	1	1	4	2	60	13	1.69231	1	1	3	2	60
468A	55	13.1273	13	7	18	15	180	57	3.82456	4	3	4	4	360	57	2.57895	3	1	4	4	360	57	2.64912	3	1	4	2	60	57	2.5614	2	1	4	2	60	57	1.94737	2	1	4	2	60	57	2.21053	2	1	4	3	180
467D	27	8.03704	7	6	13	7	60	27	1.77778	2	1	3	2	60	27	1.7037	1	1	4	2	60	27	2.85185	3	1	4	3	60	27	3.18519	3	1	4	3	180	27	1.11111	1	1	2	1	5	27	1.25926	1	1	4	1	5
467C	138	8.12319	7	6	17	7	60	139	1.64748	2	1	4	1	5	137	1.51825	1	1	4	1	5	139	2.91367	3	1	4	3	180	138	3.42754	4	1	4	4	360	139	1.09353	1	1	4	1	5	139	1.15827	1	1	4	1	5
467B	12	7.16667	7	6	11	6	60	12	1.83333	2	1	3	2	60	12	1.58333	1	1	4	1	5	12	3.25	3	2	4	4	180	12	3.41667	4	1	4	4	360	12	1.16667	1	1	2	1	5	12	1.16667	1	1	2	1	5
467A	147	7.89116	7	6	14	7	60	150	1.71333	2	1	3	1	5	150	1.65333	1	1	4	2	60	149	2.98658	3	1	4	3	180	149	3.40268	4	1	4	4	360	150	1.05333	1	1	3	1	5	149	1.14765	1	1	4	1	5
466C	78	10.3077	10.5	6	18	11	180	77	2.58442	2	1	4	3	180	78	1.75641	1	1	4	2	60	78	3.02564	3	1	4	3	180	76	3.36842	4	1	4	4	360	78	1.37179	1	1	4	1	5	78	1.51282	1	1	4	1	5
466B	12	8.5	7	6	17	8.65517241379309	60	12	2	2	1	4	2	60	11	1.36364	1	1	3	1	5	12	3.16667	3	1	4	3	180	12	3.5	4	2	4	4	360	12	1.16667	1	1	2	1	5	12	1.25	1	1	2	1	5
466A	22	9.90909	9	6	20	10.4172876304024	180	22	1.81818	2	1	4	2	60	22	1.72727	1	1	4	2	60	22	3.45455	4	1	4	4	360	22	3.18182	4	1	4	3	180	22	1.13636	1	1	2	1	5	22	1.04545	1	1	2	1	5
465C	46	10.6522	11	6	15	11	180	44	2.77273	3	1	4	3	180	44	1.79545	1	1	4	2	60	44	3.25	4	1	4	4	360	45	3.44444	4	1	4	4	360	45	2.02222	2	1	4	2	60	45	1.86667	2	1	4	2	60
465B	87	11.6782	12	6	17	12.9982941391495	180	85	2.78824	3	1	4	3	180	85	1.68235	1	1	4	2	60	86	2.93023	3	1	4	3	180	86	3.33721	4	1	4	4	274.432284541734	87	1.89655	2	1	4	2	60	87	1.75862	2	1	4	2	60
465A	178	7.73034	7	6	18	6	60	177	1.65537	2	1	4	1	5	173	1.82081	1	1	4	2	60	177	3.10169	3	1	4	3	180	178	3.48315	4	1	4	4	360	179	1.09497	1	1	4	1	5	179	1.19553	1	1	4	1	5
464B	10	9.3	8	6	14	9	60	10	1.7	1	1	3	1	60	9	2.77778	3	1	4	4	360	9	2.88889	3	1	4	3	180	10	2.6	3	1	4	2	60	9	1.22222	1	1	2	1	5	10	1.4	1	1	3	1	5
464A	87	7.68966	7	6	17	6	60	87	1.72414	2	1	3	1	5	86	1.43023	1	1	4	1	5	87	3.35632	4	1	4	4	360	86	3.68605	4	1	4	4	360	87	1.06897	1	1	4	1	5	87	1.13793	1	1	4	1	5
463E	152	9.2829	9	6	17	9	60	153	2.45752	2	1	4	3	74.8725018853696	151	1.48344	1	1	4	1	5	152	3.09211	3	1	4	3	180	149	3.38926	4	1	4	4	360	153	1.35948	1	1	4	1	5	153	1.32026	1	1	4	1	5
463D	51	8.54902	8	6	14	9	60	51	2.47059	3	1	4	3	180	51	1.60784	1	1	4	1	60	50	3.2	3.5	1	4	3	360	51	3.45098	4	1	4	4	360	52	1.26923	1	1	4	1	5	51	1.23529	1	1	4	1	5
463C	25	9.56	10	6	15	9	60	25	2.52	2	1	4	3	78.1817307692313	25	1.48	1	1	4	1	5	25	3.4	4	1	4	4	360	25	3.56	4	1	4	4	360	25	1.52	1	1	4	1	5	24	1.41667	1	1	4	1	5
463B	100	9.49	9	6	20	9	60	101	2.34653	2	1	4	2	60	100	1.43	1	1	4	1	5	98	3.26531	3	1	4	4	360	99	3.50505	4	1	4	4	360	100	1.19	1	1	3	1	5	100	1.15	1	1	3	1	5
463A	30	7.53333	7	6	13	6	60	30	1.86667	2	1	3	2	60	30	1.26667	1	1	3	1	5	30	3.6	4	2	4	4	360	29	3.7931	4	2	4	4	360	30	1.1	1	1	4	1	5	30	1.03333	1	1	2	1	5
462E	63	8.96825	9	6	20	9	60	63	2.20635	2	1	4	2	60	63	1.49206	1	1	4	1	5	62	3.20968	3.5	1	4	4	360	62	3.58065	4	1	4	4	360	63	1.25397	1	1	4	1	5	62	1.27419	1	1	4	1	5
462D	64	9.09375	7	6	17	9	60	65	2.4	2	1	4	2	180	64	1.76562	1	1	4	2	60	65	3.10769	3	1	4	3	180	64	3.26562	4	1	4	3	180	64	1.53125	1	1	4	1	5	64	1.45312	1	1	4	1	5
462C	118	8.34746	7	6	17	7	60	117	1.76923	2	1	4	2	60	117	1.7094	1	1	4	2	60	117	3.22222	4	1	4	4	360	117	3.57265	4	1	4	4	360	118	1.12712	1	1	4	1	5	118	1.11864	1	1	3	1	5
462B	96	12.7188	13	6	18	13	180	95	3.46316	4	2	4	4	360	96	2.13542	2	1	4	3	180	97	3.21649	3	1	4	4	232.048462952005	96	3.13542	3.5	1	4	3	180	97	2.19588	2	1	4	3	180	95	2.25263	2	1	4	3	180
462A	76	11.3553	12	6	16	12	180	78	3.30769	4	1	4	3	180	78	1.80769	1	1	4	2	60	77	3.33766	4	1	4	4	360	77	3.25974	4	1	4	3	180	78	2.02564	2	1	4	2	60	77	1.96104	2	1	4	2	60
461F	222	8.50901	7	6	20	9	60	227	1.96476	2	1	4	2	60	223	1.70404	1	1	4	2	60	225	3.11111	3	1	4	3	180	227	3.31718	4	1	4	3	180	227	1.18502	1	1	4	1	5	227	1.26872	1	1	4	1	5
461E	154	7.62338	7	6	17	6	60	155	1.77419	2	1	3	2	60	152	1.38816	1	1	4	1	5	153	3.03268	3	1	4	3	180	153	3.46405	4	1	4	4	360	155	1.08387	1	1	4	1	5	155	1.10323	1	1	4	1	5
461D	216	7.52315	7	6	20	6	60	217	1.4977	1	1	3	1	5	212	1.49528	1	1	4	1	5	216	3.02778	3	1	4	3	180	217	3.447	4	1	4	4	360	217	1.06452	1	1	4	1	5	216	1.16204	1	1	4	1	5
461A	29	9.03448	9	6	15	9	60	30	2.03333	2	1	4	2	60	29	1.72414	1	1	4	2	60	30	3.3	3	2	4	4	360	30	3.46667	4	1	4	4	360	30	1.06667	1	1	2	1	5	30	1.06667	1	1	2	1	5
451F	76	8.44737	8	6	15	7	60	77	1.94805	2	1	4	2	60	78	1.58974	1	1	4	1	5	78	3.35897	4	1	4	4	360	77	3.49351	4	1	4	4	360	79	1.1519	1	1	2	1	5	79	1.1519	1	1	3	1	5
451E	153	8.43137	7	6	20	7	60	154	1.82468	2	1	4	2	60	149	1.5302	1	1	4	1	5	152	3.22368	3	1	4	4	360	153	3.50327	4	1	4	4	360	154	1.18831	1	1	3	1	5	154	1.18182	1	1	4	1	5
451D	12	8.41667	7.5	6	15	7	60	12	2	2	1	4	2	60	12	1.58333	1	1	4	1	5	12	2.41667	3	1	4	1	5	12	2.58333	2	1	4	2	60	12	1.33333	1	1	4	1	5	12	1.41667	1	1	3	1	5
451C	62	8.19355	7	6	13	7	60	61	1.83607	2	1	4	2	60	57	1.73684	1	1	4	2	60	61	2.90164	3	1	4	3	180	62	3.3871	4	1	4	4	360	62	1.22581	1	1	4	1	5	61	1.32787	1	1	4	1	5
451A	32	10.0938	11	6	18	11	180	32	2.28125	2	1	4	2	60	29	1.68966	1	1	4	2	60	32	3.03125	3	1	4	3	180	32	3.59375	4	2	4	4	360	32	1.40625	1	1	3	1	5	31	1.51613	1	1	3	1	5
441B	5	8	6	6	11	7	60	6	2.16667	2	2	3	2	60	6	1.16667	1	1	2	1	5	6	2.83333	3	2	4	3	60	6	3.5	4	2	4	4	360	6	1.5	1	1	3	1	5	6	1.16667	1	1	2	1	5
435B	97	10.5567	11	6	17	11	180	99	2.85859	3	1	4	3	180	97	1.47423	1	1	4	1	5	96	2.82292	3	1	4	2.96412037037035	180	98	2.72449	3	1	4	2	60	99	1.69697	1	1	4	2	60	99	1.49495	1	1	4	1	5
435A	46	8.82609	9	6	15	9	60	46	2.19565	2	1	4	2	60	46	1.23913	1	1	4	1	5	46	3.28261	3	1	4	4	360	45	3.57778	4	1	4	4	360	46	1.17391	1	1	3	1	5	45	1.22222	1	1	4	1	5
434F	24	11.9583	11	7	16	13	180	24	3.58333	4	2	4	4	360	24	1.83333	1	1	4	2	60	23	3.26087	4	1	4	4	360	24	2.75	3	1	4	2	60	24	1.625	1	1	3	1	5	24	1.66667	1	1	3	2	60
434E	20	11.1	11.5	7	14	12	180	20	3.4	3.5	2	4	3	180	19	1.31579	1	1	4	1	5	20	3.25	4	1	4	4	360	20	3.3	4	2	4	3	180	20	1.3	1	1	4	1	5	20	1.25	1	1	3	1	5
434D	145	10	11	6	17	11	180	148	2.75	3	1	4	3	180	145	1.22759	1	1	4	1	5	144	3.28472	3	1	4	4	360	146	3.23288	4	1	4	3	180	146	1.32877	1	1	4	1	5	147	1.29932	1	1	4	1	5
434B	36	9.30556	9.5	6	13	9	60	36	2.02778	2	1	3	2	60	36	1.08333	1	1	2	1	5	36	3.25	3	1	4	4	360	34	3.5	4	1	4	4	360	36	1.13889	1	1	2	1	5	36	1.19444	1	1	2	1	5
434A	92	8.44565	8	6	15	7	60	91	2.13187	2	1	4	2	60	89	1.26966	1	1	4	1	5	91	3.47253	4	1	4	4	360	92	3.48913	4	1	4	4	360	91	1.10989	1	1	3	1	5	91	1.1978	1	1	4	1	5
433D	18	12.0556	12.5	9	15	13	180	18	3.66667	4	1	4	4	360	18	2.55556	3	1	4	4	360	18	2.61111	3	1	4	2	5	18	2.88889	3	1	4	2	60	18	2.5	3	1	4	3	180	18	2	2	1	3	2	60
433C	13	11	11	6	15	12	180	13	2.38462	2	1	4	2	60	13	1.84615	2	1	3	2	60	13	2.84615	3	1	4	3	116.452247854499	13	3.07692	3	1	4	3	180	13	1.61538	1	1	3	1	5	12	1.66667	1.5	1	3	2	40.6110458284372
433B	31	8.77419	9	6	13	9	60	31	3.12903	3	1	4	3	180	31	1.45161	1	1	4	1	5	31	3.48387	4	2	4	4	360	30	3.46667	4	1	4	4	360	31	1.54839	1	1	4	1	5	30	1.33333	1	1	3	1	5
433A	97	11.0515	11	6	20	12	180	96	2.98958	3	1	4	3	180	96	1.77083	1	1	4	2	60	93	2.80645	3	1	4	2	60	95	2.96842	3	1	4	3	177.403264258206	97	1.50515	1	1	4	1	5	95	1.67368	1	1	4	2	60
432D	26	11.5769	11	6	17	12.1418863821691	180	27	3	3	1	4	3	180	27	1.33333	1	1	4	1	5	27	2.88889	3	1	4	3	180	27	3	3	1	4	3	180	27	2.37037	2	1	4	3	180	27	2.22222	2	1	4	3	180
432C	26	10.6154	11	6	16	11	180	27	2.62963	2	1	4	3	180	26	2.38462	2.5	1	4	3.57339449541284	360	26	2.42308	2	1	4	1	5	27	2.88889	3	1	4	2	142.617111885404	27	2.22222	2	1	4	3	180	27	2.74074	3	1	4	4	360
432B	24	13.5	13	7	20	15	180	24	3.45833	4	1	4	4	360	23	1.78261	1	1	4	2	60	24	3.04167	3.5	1	4	3	180	24	3.25	4	1	4	3	180	24	2.33333	2	1	4	3	180	24	2.625	3	1	4	4	360
432A	197	12.9848	13	7	19	14	180	198	3.78283	4	2	4	4	360	195	2.43077	3	1	4	4	360	195	2.59487	3	1	4	2	60	196	2.93878	3	1	4	3	180	196	2.13776	2	1	4	2.13225826044703	60	197	2.62437	3	1	4	4	360
431G	69	13.3333	14	7	19	15	180	69	3.65217	4	2	4	4	360	67	1.44776	1	1	4	1	5	68	3.16176	4	1	4	3	360	65	3.23077	4	1	4	3	180	69	2.92754	3	1	4	4	360	69	2.82609	3	1	4	4	360
431F	215	12.3116	13	6	20	13	180	220	3.47727	4	1	4	4	360	218	1.45872	1	1	4	1	5	217	2.85714	3	1	4	3	180	220	2.67273	3	1	4	2	60	221	2.00452	2	1	4	2	60	219	2.17352	2	1	4	3	180
431E	9	12.5556	12	11	16	13	180	9	3.88889	4	3	4	4	360	9	1	1	1	1	1	5	9	3.33333	4	1	4	4	360	9	3	4	1	4	3	180	9	1.88889	2	1	3	2	60	9	2.11111	2	1	3	2	60
431D	58	12.7414	13	6	18	13	180	58	3.63793	4	3	4	4	360	58	1.43103	1	1	4	1	5	58	2.18966	2	1	4	1	5	58	2.44828	2	1	4	1.79321955184024	5.95523858358367	58	1.81034	2	1	4	2	60	58	2.06897	2	1	4	2	60
431B	9	12	13	6	15	13	180	9	3.44444	4	1	4	3.82010582010582	360	9	1.22222	1	1	3	1	5	8	2.75	3	1	4	2	60	8	2.5	2	2	4	2	5	9	2	2	1	4	2	60	9	1.88889	2	1	4	2	60
431A	48	9.60417	9	6	20	9	60	47	2.25532	2	1	4	2	60	47	1.3617	1	1	4	1	5	46	3.30435	3	2	4	4	360	47	3.34043	4	1	4	4	360	47	1.12766	1	1	2	1	5	48	1.125	1	1	2	1	5
425A	60	9.98333	11	6	14	11	180	62	2.32258	2	1	4	2	60	61	1.88525	2	1	4	2	60	60	3.23333	3	1	4	4	294.552870090635	61	3.5082	4	1	4	4	360	62	1.77419	2	1	4	2	60	62	1.53226	1	1	4	1	5
424A	171	11.6784	12	6	17	13	180	171	3.24561	3	1	4	3	180	165	1.58182	1	1	4	1	5	166	2.72289	3	1	4	2	60	169	2.63905	3	1	4	2	60	171	1.83041	2	1	4	2	60	170	1.67647	1	1	4	2	60
423B	182	9.18681	9	6	18	9	60	183	3.04918	3	1	4	3	180	183	1.4918	1	1	4	1	5	183	2.68852	3	1	4	2	60	181	3.18232	4	1	4	3	180	183	1.24044	1	1	4	1	5	184	1.23913	1	1	4	1	5
423A	43	8.55814	7	6	14	9	60	43	1.76744	2	1	4	2	60	42	1.88095	1	1	4	2	60	42	1.66667	1	1	4	1	5	42	1.61905	1	1	4	1	5	42	1.09524	1	1	2	1	5	40	1.35	1	1	3	1	5
422E	87	9.83908	10	6	16	10	60	88	2.95455	3	2	4	3	180	88	1.47727	1	1	4	1	5	88	3.01136	3	1	4	3	180	86	2.95349	3	1	4	3	180	87	1.22989	1	1	4	1	5	87	1.21839	1	1	4	1	5
422D	46	9.86957	9.5	6	15	10	60	45	2.6	3	1	4	3	180	46	1.26087	1	1	3	1	5	46	3.45652	4	2	4	4	360	44	3.34091	4	1	4	4	360	46	1	1	1	1	1	5	46	1.13043	1	1	4	1	5
422C	12	10	10	6	14	11	60	12	3	3.5	1	4	3	180	12	1.91667	1.5	1	4	2	60	12	2.83333	3	1	4	3	60	12	2.91667	3.5	1	4	2.14434523809523	180	12	1.41667	1	1	3	1	5	12	1.5	1	1	3	1	5
422B	124	10.4597	11	6	16	11	180	123	3.60163	4	1	4	4	360	120	1.475	1	1	4	1	5	121	2.68595	3	1	4	2	60	122	2.5082	2	1	4	2	60	124	1.43548	1	1	4	1	5	122	1.63115	1	1	4	2	60
422A	138	10.1159	11	6	17	11	180	139	3.43885	4	1	4	3.67968482356971	298.62104655898	134	1.46269	1	1	4	1	5	138	2.44928	3	1	4	1	5	137	2.38686	2	1	4	1	9.18029021433029	138	1.23188	1	1	3	1	5	137	1.42336	1	1	3	1	5
421B	603	10.2537	11	6	20	11	180	607	3.49423	4	1	4	4	360	597	1.42044	1	1	4	1	5	597	2.48241	3	1	4	1	60	603	2.12769	2	1	4	1	5	609	1.95731	2	1	4	2	60	608	2.14309	2	1	4	2.5	60
421A	69	10.1159	11	6	15	11	60	69	3.17391	3	2	4	3	180	67	1.50746	1	1	4	1	5	67	2.41791	3	1	4	1	5	67	2.23881	2	1	4	1	5	69	1.71014	1	1	4	2	60	68	1.97059	2	1	4	2	60
389B	17	11.2353	11	6	20	12	180	17	2.11765	2	1	4	2	60	17	1.41176	1	1	4	1	5	17	1.88235	2	1	4	1	5	17	2.58824	3	1	4	2	60	17	1.11765	1	1	2	1	5	17	1.70588	1	1	4	2	60
389A	47	8.46809	7	6	15	7.49850846520083	60	47	2.04255	2	1	4	2	60	48	1.29167	1	1	4	1	5	48	3.375	4	1	4	4	360	48	3.72917	4	1	4	4	360	48	1.22917	1	1	4	1	5	48	1.16667	1	1	4	1	5
388E	91	7.46154	7	6	15	6	60	91	1.59341	2	1	4	1	5	91	1.24176	1	1	4	1	5	91	3.23077	3	1	4	4	360	90	3.64444	4	1	4	4	360	91	1.05495	1	1	2	1	5	91	1.0989	1	1	4	1	5
388D	39	7.25641	7	6	13	6	60	39	1.5641	2	1	2	1	5	38	1.34211	1	1	4	1	5	39	3.25641	3	1	4	4	273.869393446433	39	3.64103	4	1	4	4	360	39	1.02564	1	1	2	1	5	38	1.02632	1	1	2	1	5
388C	814	7.16093	7	6	15	6	60	818	1.58068	2	1	4	1	5	808	1.37748	1	1	4	1	5	819	3.24298	3	1	4	4	360	812	3.65271	4	1	4	4	360	821	1.04994	1	1	4	1	5	819	1.07814	1	1	4	1	5
388B	103	7.34951	7	6	13	6	60	104	1.53846	1	1	4	1	5	103	1.29126	1	1	4	1	5	104	3.21154	3	1	4	4	180	103	3.6699	4	1	4	4	360	104	1.06731	1	1	3	1	5	104	1.05769	1	1	3	1	5
388A	303	7.0297	6	6	16	6	60	304	1.44408	1	1	3	1	5	298	1.42617	1	1	4	1	5	302	3.19868	3	1	4	3	180	300	3.65667	4	1	4	4	360	305	1.02951	1	1	4	1	5	304	1.03947	1	1	3	1	5
387F	99	7.88889	7	6	13	7	60	100	2	2	1	4	2	60	100	1.23	1	1	4	1	5	100	3.48	4	1	4	4	360	99	3.76768	4	1	4	4	360	99	1.11111	1	1	2	1	5	99	1.06061	1	1	3	1	5
387E	58	8.91379	9	6	13	9	60	58	2.08621	2	1	4	2	60	58	1.15517	1	1	3	1	5	57	3.22807	3	1	4	4	180	57	3.70175	4	2	4	4	360	58	1.32759	1	1	4	1	5	57	1.14035	1	1	2	1	5
387D	245	7.87755	7	6	15	7	60	246	1.89431	2	1	4	2	60	244	1.35656	1	1	4	1	5	245	3.29796	4	1	4	4	360	243	3.6214	4	1	4	4	360	246	1.08537	1	1	4	1	5	246	1.10163	1	1	4	1	5
387C	41	8.29268	7	6	15	7	60	43	2.18605	2	1	4	2	60	43	1.51163	1	1	4	1	5	43	3.51163	4	1	4	4	360	43	3.48837	4	1	4	4	360	43	1.11628	1	1	2	1	5	43	1.13953	1	1	2	1	5
387B	61	8	7	6	15	7	60	61	1.90164	2	1	3	2	60	61	1.39344	1	1	4	1	5	59	3.30508	3	1	4	4	360	59	3.74576	4	1	4	4	360	61	1	1	1	1	1	5	61	1.04918	1	1	4	1	5
387A	24	7.41667	6.5	6	12	6	60	24	1.95833	2	1	4	2	60	24	1.41667	1	1	4	1	5	24	3.375	3.5	2	4	4	360	24	3.54167	4	1	4	4	360	24	1.04167	1	1	2	1	5	23	1.04348	1	1	2	1	5
386E	10	8.9	9	7	12	9	60	10	2.6	2.5	2	4	3	180	10	1.4	1	1	3	1	5	10	3.7	4	3	4	4	360	10	3.9	4	3	4	4	360	10	1	1	1	1	1	5	9	1.11111	1	1	2	1	5
386D	113	8.20354	7	6	15	7	60	114	1.9386	2	1	4	2	60	111	1.27027	1	1	4	1	5	112	3.19643	3	1	4	3	180	111	3.64865	4	1	4	4	360	114	1.07018	1	1	3	1	5	113	1.06195	1	1	3	1	5
386A	180	7.83889	7	6	17	7	60	181	1.88398	2	1	4	2	60	181	1.30387	1	1	4	1	5	181	3.43094	4	1	4	4	360	180	3.76667	4	1	4	4	360	181	1.07182	1	1	4	1	5	181	1.07182	1	1	4	1	5
385C	47	8.53191	8	6	16	9	60	48	1.95833	2	1	4	2	60	48	1.375	1	1	4	1	5	48	3.29167	3.5	1	4	4	360	47	3.51064	4	1	4	4	360	48	1.14583	1	1	2	1	5	48	1.16667	1	1	3	1	5
385B	51	8.98039	9	6	15	9	60	51	2.39216	2	1	4	2	60	51	1.07843	1	1	3	1	5	50	3.52	4	1	4	4	360	51	3.70588	4	1	4	4	360	51	1.05882	1	1	2	1	5	51	1.03922	1	1	2	1	5
385A	170	8.02941	7	6	16	7	60	170	1.97059	2	1	4	2	60	169	1.33136	1	1	4	1	5	171	3.38012	4	1	4	4	360	171	3.67836	4	1	4	4	360	171	1.07602	1	1	3	1	5	171	1.08187	1	1	3	1	5
384C	16	9.1875	9	6	13	9	60	16	2.125	2	1	3	2	60	16	1.25	1	1	3	1	5	16	3.25	3.5	1	4	4	360	16	3.625	4	2	4	4	360	16	1	1	1	1	1	5	16	1	1	1	1	1	5
384B	399	7.88221	7	6	17	7	60	400	1.8975	2	1	4	2	60	395	1.27595	1	1	4	1	5	399	3.43108	4	1	4	4	360	398	3.701	4	1	4	4	360	400	1.0675	1	1	4	1	5	402	1.0796	1	1	4	1	5
384A	126	7.60317	7	6	14	6	60	125	1.768	2	1	3	2	5	126	1.43651	1	1	4	1	5	125	3.256	3	1	4	4	360	125	3.664	4	1	4	4	360	126	1.03968	1	1	2	1	5	125	1.032	1	1	2	1	5
383C	33	8.24242	7	6	14	7	60	33	1.93939	2	1	3	2	60	33	1.24242	1	1	3	1	5	32	3.53125	4	1	4	4	360	32	3.625	4	2	4	4	360	33	1.09091	1	1	2	1	5	33	1.09091	1	1	2	1	5
383B	16	9	8	6	15	9	60	14	2.07143	2	1	4	2	60	16	1.25	1	1	3	1	5	16	3.3125	4	1	4	4	360	16	3.4375	4	1	4	4	360	16	1.375	1	1	4	1	5	16	1.3125	1	1	3	1	5
383A	163	7.65031	7	6	15	6	60	163	1.84663	2	1	4	2	60	159	1.15723	1	1	4	1	5	163	3.21472	3	1	4	4	360	164	3.58537	4	1	4	4	360	164	1.11585	1	1	4	1	5	164	1.07927	1	1	2	1	5
382D	78	8.35897	8	6	15	7	60	78	2.25641	2	1	3	2	60	75	1.2	1	1	4	1	5	78	3.24359	4	1	4	4	360	77	3.62338	4	1	4	4	360	77	1.1039	1	1	4	1	5	78	1.10256	1	1	4	1	5
382C	115	8.66087	8	6	20	9	60	116	2.14655	2	1	4	2	60	116	1.18966	1	1	4	1	5	116	3.41379	4	1	4	4	360	115	3.72174	4	1	4	4	360	115	1.07826	1	1	2	1	5	115	1.09565	1	1	4	1	5
382B	90	7.76667	7	6	19	6.08955223880597	60	90	1.78889	2	1	3	2	60	84	1.64286	1	1	4	2	60	89	3.14607	3	1	4	3	180	88	3.64773	4	1	4	4	360	89	1.04494	1	1	2	1	5	89	1.1236	1	1	4	1	5
382A	60	7.41667	7	6	11	6	60	60	1.8	2	1	3	2	60	60	1.28333	1	1	4	1	5	60	3.38333	4	1	4	4	360	59	3.64407	4	1	4	4	360	60	1.03333	1	1	2	1	5	60	1.06667	1	1	3	1	5
381A	19	8	7	6	15	7	60	20	2	2	1	3	2	60	19	1.31579	1	1	3	1	5	20	3.5	4	2	4	4	360	20	3.85	4	3	4	4	360	20	1.1	1	1	2	1	5	20	1.15	1	1	3	1	5
380A	6	8.66667	8.5	6	11	9	60	6	2.33333	2	2	3	2	60	6	1.16667	1	1	2	1	5	6	2.5	2	2	4	2	5	6	3	3	1	4	3	180	6	1	1	1	1	1	5	6	1	1	1	1	1	5
377A	53	11.3962	11	6	17	12	180	53	3	3	1	4	3	180	52	1.78846	1	1	4	2	60	53	3.28302	4	1	4	4	360	52	3.23077	4	1	4	3	180	53	1.43396	1	1	4	1	5	53	1.45283	1	1	4	1	5
376G	64	8.04688	7	6	14	7	60	63	2.22222	2	1	4	2	60	62	1.32258	1	1	4	1	5	62	3.29032	4	1	4	4	360	62	3.59677	4	1	4	4	360	62	1.06452	1	1	3	1	5	63	1.12698	1	1	4	1	5
376F	13	7.46154	7	6	13	6	60	13	1.76923	2	1	3	2	60	13	1.30769	1	1	3	1	5	13	3.38462	4	1	4	4	360	13	3.76923	4	2	4	4	360	12	1	1	1	1	1	5	13	1.07692	1	1	2	1	5
376E	110	7.62727	7	6	15	6	60	111	1.81982	2	1	3	2	60	111	1.28829	1	1	4	1	5	111	3.17117	3	1	4	3	180	112	3.65179	4	1	4	4	360	112	1.0625	1	1	3	1	5	112	1.13393	1	1	4	1	5
376D	72	7.47222	7	6	15	6	60	73	1.80822	2	1	4	2	60	73	1.41096	1	1	4	1	5	72	3.375	4	1	4	4	360	73	3.65753	4	1	4	4	360	73	1.0274	1	1	2	1	5	73	1.15068	1	1	4	1	5
376C	151	7.70199	7	6	16	6	60	152	1.67763	2	1	4	1	5	150	1.34	1	1	4	1	5	152	3.34211	4	1	4	4	360	151	3.68874	4	1	4	4	360	152	1	1	1	1	1	5	152	1.125	1	1	4	1	5
376B	100	7.38	6.5	6	14	6	60	99	1.58586	2	1	3	1	5	99	1.33333	1	1	4	1	5	99	3.20202	3	1	4	3.24242424242422	360	100	3.63	4	1	4	4	360	100	1.01	1	1	2	1	5	100	1.1	1	1	3	1	5
376A	78	7.29487	7	6	15	6	60	78	1.52564	2	1	3	1	5	77	1.31169	1	1	4	1	5	77	3.33766	4	1	4	4	360	77	3.71429	4	1	4	4	360	78	1	1	1	1	1	5	78	1.0641	1	1	4	1	5
375B	43	7.67442	7	6	14	6	60	43	1.7907	2	1	3	2	55.7059800664452	44	1.36364	1	1	4	1	5	44	3.38636	4	1	4	4	360	43	3.7907	4	2	4	4	360	44	1.02273	1	1	2	1	5	44	1.02273	1	1	2	1	5
375A	22	7.72727	7	6	15	6	60	22	1.86364	2	1	4	2	60	22	1.27273	1	1	3	1	5	20	3.25	3.5	1	4	4	360	22	3.59091	4	1	4	4	360	22	1.18182	1	1	4	1	5	22	1.09091	1	1	2	1	5
374D	682	8.47507	8	6	20	7.66666666666667	60	686	2.07872	2	1	4	2	60	677	1.32349	1	1	4	1	5	682	3.34457	4	1	4	4	360	680	3.63676	4	1	4	4	360	688	1.1032	1	1	4	1	5	686	1.1516	1	1	4	1	5
374C	15	7.4	7	6	11	6	60	15	1.6	2	1	2	1	5	15	1.33333	1	1	3	1	5	15	3.26667	4	1	4	4	360	15	3.8	4	3	4	4	360	15	1	1	1	1	1	5	15	1.13333	1	1	3	1	5
374B	215	7.41395	7	6	15	6	60	216	1.73611	2	1	3	1	5	215	1.28837	1	1	4	1	5	215	3.34884	4	1	4	4	360	212	3.69811	4	1	4	4	360	216	1.02315	1	1	4	1	5	216	1.13426	1	1	4	1	5
374A	54	9.81481	10	6	15	10	60	54	2.64815	3	1	4	3	180	53	1.39623	1	1	4	1	5	54	3.46296	4	1	4	4	360	54	3.59259	4	2	4	4	360	54	1.5	1	1	4	1	5	53	1.49057	1	1	4	1	5
373D	265	7.86415	7	6	17	7	60	267	1.95506	2	1	4	2	60	263	1.35741	1	1	4	1	5	266	3.30075	4	1	4	4	360	263	3.54753	4	1	4	4	360	267	1.06742	1	1	3	1	5	266	1.12406	1	1	4	1	5
373C	133	7.21805	7	6	15	6	60	133	1.6015	2	1	3	1	5	131	1.28244	1	1	4	1	5	131	3.33588	4	1	4	4	360	130	3.64615	4	1	4	4	360	132	1.03788	1	1	2	1	5	132	1.11364	1	1	4	1	5
373B	6	7.16667	6.5	6	9	6	60	6	2.16667	2	1	3	2	60	6	1	1	1	1	1	5	6	3.66667	4	3	4	4	360	6	4	4	4	4	4	360	6	1	1	1	1	1	5	6	1	1	1	1	1	5
372F	11	7.81818	7	6	11	6.73896253000731	60	11	1.81818	2	1	2	2	5	11	1.81818	2	1	4	2	60	11	3.45455	4	1	4	4	360	11	3.90909	4	3	4	4	360	11	1.36364	1	1	3	1	5	11	1.36364	1	1	3	1	5
372E	60	7.18333	7	6	12	6	60	60	1.61667	2	1	3	1	5	60	1.35	1	1	3	1	5	58	3.39655	4	1	4	4	360	59	3.57627	4	1	4	4	360	59	1.01695	1	1	2	1	5	58	1.13793	1	1	3	1	5
372D	80	8.3625	7	6	15	7	60	80	2.225	2	1	4	2	60	79	1.32911	1	1	4	1	5	80	3.075	3	1	4	3	180	80	3.5	4	1	4	4	360	81	1.01235	1	1	2	1	5	81	1.08642	1	1	3	1	5
372C	131	7.45802	7	6	13	6	60	132	1.75758	2	1	4	1	56.6885325558794	131	1.19084	1	1	3	1	5	132	3.37879	4	1	4	4	360	131	3.51908	4	1	4	4	360	132	1.01515	1	1	2	1	5	132	1.04545	1	1	4	1	5
372B	306	7.46078	7	6	19	6	60	307	1.58958	2	1	3	1	5	303	1.36964	1	1	4	1	5	306	3.23529	3	1	4	4	360	304	3.63158	4	1	4	4	360	307	1.01303	1	1	4	1	5	307	1.09446	1	1	4	1	5
372A	121	7.34711	7	6	15	6	60	123	1.54472	2	1	3	1	5	122	1.2459	1	1	4	1	5	123	3.31707	4	1	4	4	360	123	3.71545	4	1	4	4	360	122	1.06557	1	1	4	1	5	122	1.05738	1	1	3	1	5
354G	69	10.5507	11	6	20	11	180	69	2.4058	2	1	4	2	170.396634615385	66	1.72727	1	1	4	2	60	67	2.58209	3	1	4	2	60	67	3.1194	4	1	4	3	180	68	1.29412	1	1	4	1	5	67	1.58209	1	1	4	1.76481230212572	60
354D	13	11.8462	12	6	20	13	180	13	3	3	1	4	3	180	11	1.45455	1	1	3	1	5	12	2.58333	2.5	1	4	2	5	12	2.83333	3	1	4	2	60	12	1.91667	1.5	1	4	2	60	12	1.83333	1	1	4	2	60
354C	30	10.7667	11	6	16	11.4698884758364	180	31	3.06452	3	1	4	3	180	31	1.41935	1	1	4	1	5	29	3.10345	3	1	4	3	180	30	3.4	4	1	4	4	360	31	2.06452	2	1	4	2	60	30	1.56667	1	1	4	1	5
354B	47	11.8085	12	7	15	13	180	48	2.72917	3	1	4	3	180	46	2.23913	2	1	4	3	180	46	2.80435	3	1	4	2	180	45	3.15556	4	1	4	3	180	48	1.5625	1	1	4	1	5	47	1.44681	1	1	4	1	5
354A	33	11	11	6	17	12	180	33	2.78788	3	1	4	3	180	33	1.81818	1	1	4	2	60	33	3.51515	4	1	4	4	360	33	3.42424	4	1	4	4	360	33	1.72727	2	1	3	2	60	33	1.90909	2	1	4	2	60
353C	99	9.60606	9	6	16	9	60	100	2.27	2	1	4	2	60	98	1.65306	1	1	4	2	5	96	3.20833	4	1	4	4	360	98	3.36735	4	1	4	4	360	100	1.47	1	1	4	1	5	99	1.55556	1	1	4	1	5
353B	47	7.97872	7	6	14	7	60	47	1.76596	2	1	3	1.71884498480243	5	47	1.25532	1	1	4	1	5	47	3.21277	3	1	4	4	180	47	3.76596	4	2	4	4	360	47	1.08511	1	1	2	1	5	47	1.04255	1	1	2	1	5
353A	30	8.56667	8.5	6	13	9	60	30	1.83333	2	1	3	2	60	30	1.16667	1	1	3	1	5	30	3.43333	3	2	4	4	360	30	3.63333	4	1	4	4	360	30	1.1	1	1	3	1	5	30	1.13333	1	1	3	1	5
352B	26	7.76923	7	6	15	6.12187582796079	60	25	1.64	1	1	3	1	5	24	1.58333	1	1	4	1	60	25	3.2	4	1	4	3	360	25	3.64	4	1	4	4	360	25	1	1	1	1	1	5	25	1.24	1	1	4	1	5
352A	175	8.57143	7	6	16	9	60	174	1.99425	2	1	4	2	60	172	1.36047	1	1	4	1	5	171	3.21053	4	1	4	4	360	172	3.52907	4	1	4	4	360	174	1.14943	1	1	4	1	5	174	1.14368	1	1	4	1	5
351A	63	9.33333	9	6	19	9	60	63	2.19048	2	1	4	2	60	63	1.68254	1	1	4	2	5	63	3.39683	4	1	4	4	360	62	3.62903	4	1	4	4	360	63	1.53968	1	1	4	1	5	63	1.4127	1	1	4	1	5
344D	55	9.12727	9	6	16	9	60	55	2.83636	3	1	4	3	180	55	1.81818	2	1	4	2	60	54	3.2037	3.5	1	4	3.44444444444443	360	55	3.56364	4	1	4	4	360	55	1.45455	1	1	4	1	5	55	1.50909	1	1	4	1	5
344C	91	10.2967	11	6	17	11	180	91	2.91209	3	1	4	3	180	91	1.31868	1	1	4	1	5	90	2.97778	3	1	4	3	180	91	3.35165	4	1	4	4	360	91	1.3956	1	1	4	1	5	91	1.76923	2	1	4	2	60
344B	36	8.44444	8	6	13	7	60	36	2.25	2	1	4	2	60	36	1.22222	1	1	4	1	5	36	2.94444	3	1	4	3	180	36	3.22222	4	1	4	3	180	36	1.13889	1	1	2	1	5	36	1.61111	1	1	4	2	5
344A	179	10.1955	11	6	20	11	180	181	2.74586	3	1	4	3	180	181	1.34807	1	1	4	1	5	177	2.79096	3	1	4	2	60	177	3.32203	4	1	4	3	360	178	1.27528	1	1	4	1	5	178	1.58427	1	1	4	2	5
343A	18	8.11111	8	6	11	7	60	18	1.77778	2	1	3	2	5	18	1.11111	1	1	3	1	5	18	3.22222	3.5	1	4	4	360	18	3.5	4	1	4	4	360	18	1.11111	1	1	2	1	5	18	1.11111	1	1	2	1	5
342E	687	7.90247	7	6	17	7	60	689	1.8926	2	1	4	2	60	685	1.34745	1	1	4	1	5	689	3.46444	4	1	4	4	360	688	3.76308	4	1	4	4	360	689	1.14804	1	1	4	1	5	692	1.17052	1	1	4	1	5
342A	740	8.49595	8	6	19	8.5	60	745	2.42282	2	1	4	2	60	735	1.30476	1	1	4	1	5	738	3.26287	4	1	4	4	360	738	3.63415	4	1	4	4	360	745	1.05638	1	1	4	1	5	746	1.13003	1	1	4	1	5
341B	132	8.7803	9	6	15	9	60	132	2.26515	2	1	4	2	60	132	1.31818	1	1	4	1	5	131	3.48855	4	1	4	4	360	127	3.55906	4	1	4	4	360	130	1.04615	1	1	3	1	5	130	1.12308	1	1	3	1	5
341A	1495	10.1786	11	6	20	11	180	1507	3.53019	4	1	4	4	360	1469	1.37577	1	1	4	1	5	1467	2.38378	2	1	4	1	5	1472	2.38655	2	1	4	1	5	1505	1.22791	1	1	4	1	5	1502	1.39348	1	1	4	1	5
335A	21	7.85714	7	6	15	7	60	20	1.55	1.5	1	3	1	5	21	1.28571	1	1	4	1	5	21	3.38095	3	2	4	4	360	21	3.90476	4	3	4	4	360	21	1	1	1	1	1	5	21	1	1	1	1	1	5
333F	194	7.7268	7	6	15	6	60	195	1.81538	2	1	3	2	60	190	1.23158	1	1	4	1	5	195	3.29744	4	1	4	4	360	191	3.59686	4	1	4	4	360	193	1.02073	1	1	2	1	5	193	1.07772	1	1	4	1	5
333E	366	7.75956	7	6	15	6	60	370	1.76216	2	1	4	1	60	361	1.3795	1	1	4	1	5	366	3.30874	3	1	4	4	360	367	3.61853	4	1	4	4	360	369	1.07046	1	1	4	1	5	367	1.12262	1	1	4	1	5
333C	21	8.85714	9	6	15	9	60	21	2.04762	2	1	4	2	60	21	1.42857	1	1	4	1	5	21	3.09524	3	1	4	3	180	21	3.66667	4	1	4	4	360	21	1.04762	1	1	2	1	5	21	1.19048	1	1	3	1	5
333B	65	8.09231	7	6	12	7	60	65	1.76923	2	1	3	2	5	65	1.4	1	1	4	1	5	64	3.1875	3	1	4	3	180	64	3.54688	4	1	4	4	360	65	1.07692	1	1	2	1	5	64	1.21875	1	1	4	1	5
333A	14	7.42857	6.5	6	20	6	60	14	1.35714	1	1	2	1	5	14	1.42857	1	1	4	1	5	14	2.85714	3	1	4	3	180	14	3.35714	4	1	4	4	360	14	1	1	1	1	1	5	14	1.07143	1	1	2	1	5
332B	83	7.84337	7	6	14	7	60	84	1.96429	2	1	3	2	60	81	1.19753	1	1	3	1	5	83	3.36145	4	1	4	4	360	83	3.84337	4	2	4	4	360	84	1.05952	1	1	3	1	5	84	1.13095	1	1	4	1	5
332A	160	7.51875	7	6	13	6	60	162	1.7963	2	1	3	2	60	159	1.30818	1	1	4	1	5	160	3.3125	4	1	4	4	360	162	3.73457	4	1	4	4	360	162	1.08025	1	1	3	1	5	163	1.12883	1	1	4	1	5
331A	37	8.02703	7	6	17	7	60	37	1.78378	2	1	3	2	60	36	1.27778	1	1	4	1	5	35	3.25714	4	1	4	4	360	36	3.58333	4	1	4	4	360	37	1.10811	1	1	2	1	5	36	1.27778	1	1	3	1	5
312F	19	8.63158	9	6	12	9	60	19	2.15789	2	1	3	2	60	17	1.47059	1	1	4	1	5	18	3.55556	4	1	4	4	360	19	3.78947	4	3	4	4	360	19	1.05263	1	1	2	1	5	18	1.05556	1	1	2	1	5
312E	96	7.34375	6	6	16	6	60	97	1.61856	2	1	4	1	5	97	1.37113	1	1	4	1	5	96	3.16667	3	1	4	3	180	94	3.57447	4	1	4	4	360	98	1.12245	1	1	4	1	5	98	1.11224	1	1	3	1	5
312D	84	7.57143	7	6	15	6	60	84	1.80952	2	1	4	2	60	83	1.13253	1	1	4	1	5	84	3.29762	4	1	4	4	360	84	3.63095	4	1	4	4	360	84	1.08333	1	1	4	1	5	84	1.07143	1	1	4	1	5
312A	27	8.11111	7	6	15	7	60	27	1.62963	2	1	3	1	5	26	1.23077	1	1	3	1	5	25	3.44	4	1	4	4	360	25	3.64	4	2	4	4	360	26	1.03846	1	1	2	1	5	26	1.07692	1	1	2	1	5
311E	15	11.2667	12	6	16	12	180	15	2.93333	3	1	4	3	180	15	1.53333	1	1	4	1	27.3088552915767	15	3.46667	4	2	4	4	360	15	3.73333	4	2	4	4	360	15	1.53333	1	1	3	1	5	15	1.73333	1	1	4	2	60
311D	44	7.59091	7	6	11	6	60	42	1.71429	2	1	3	1	5	43	1	1	1	1	1	5	42	2.92857	3	1	4	3	180	43	3.16279	4	1	4	3	180	43	1.18605	1	1	4	1	5	43	1.09302	1	1	3	1	5
311C	82	12.122	13	6	17	13	180	83	2.13253	2	1	4	2	60	82	2.08537	2	1	4	3	180	84	2.64286	3	1	4	2	60	84	2.46429	2	1	4	2	60	83	1.06024	1	1	2	1	5	84	3.58333	4	1	4	4	360
311B	98	8.81633	9	6	15	9	60	97	2.75258	3	1	4	3	180	98	1.30612	1	1	4	1	5	97	2.39175	2	1	4	1	5	96	2.91667	3	1	4	2.14434523809523	180	98	1.41837	1	1	3	1	5	98	1.92857	2	1	4	2	60
311A	20	9.55	9.5	6	15	9	60	20	2.5	2	1	4	3	180	20	1.25	1	1	3	1	5	20	2.65	3	1	4	2	60	20	3.1	3	1	4	3	180	20	1.2	1	1	3	1	5	20	1.65	1.5	1	4	2	60
233D	50	7.9	7	6	16	7	60	50	2.06	2	1	4	2	60	48	1.22917	1	1	4	1	5	49	3.38776	4	1	4	4	360	50	3.6	4	1	4	4	360	50	1.06	1	1	3	1	5	50	1.06	1	1	3	1	5
233C	28	9.46429	9	6	15	9	60	28	2.35714	2	1	4	2	60	28	1.17857	1	1	3	1	5	28	3.25	3.5	1	4	4	360	28	3.28571	4	1	4	3	180	28	1.32143	1	1	3	1	5	28	1.25	1	1	3	1	5
233B	44	9.02273	9	6	15	9	60	44	2.34091	2	1	4	2	60	43	1.04651	1	1	3	1	5	42	3.38095	4	1	4	4	360	42	3.61905	4	1	4	4	360	43	1.16279	1	1	4	1	5	43	1.18605	1	1	4	1	5
233A	28	9.96429	10	6	20	11	180	28	2.60714	2.5	2	4	3	180	28	1.25	1	1	3	1	5	28	3.28571	4	1	4	4	360	28	3.42857	4	1	4	4	360	28	1.39286	1	1	4	1	5	28	1.28571	1	1	4	1	5
232A	49	8.12245	7	6	19	7	60	49	2.04082	2	1	4	2	60	50	1.1	1	1	3	1	5	50	3.38	4	1	4	4	360	50	3.64	4	1	4	4	360	49	1	1	1	1	1	5	50	1.1	1	1	3	1	5
227D	157	8.46497	7	6	20	7.42350478150558	60	158	2.18354	2	1	4	2	60	157	1.3758	1	1	4	1	5	156	3.39744	4	1	4	4	360	156	3.66026	4	1	4	4	360	158	1.25316	1	1	4	1	5	158	1.24684	1	1	4	1	5
226C	25	9.08	9	6	13	9	60	25	2.68	3	2	4	3	180	24	1.08333	1	1	2	1	5	24	3.58333	4	1	4	4	360	25	3.72	4	2	4	4	360	25	1.16	1	1	2	1	5	25	1.04	1	1	2	1	5
225A	18	9.94444	9.5	6	19	10.7905282331512	180	17	2.41176	2	1	4	2	60	18	1.33333	1	1	3	1	5	17	3.41176	4	1	4	4	360	18	3.5	4	1	4	4	360	18	1.44444	1	1	4	1	5	18	1.22222	1	1	3	1	5
224C	9	13	15	6	17	14	180	9	3.44444	4	2	4	3.82010582010582	360	8	2	1.5	1	4	3	180	7	3.57143	4	2	4	4	360	9	3.66667	4	1	4	4	360	9	2	2	1	4	2	60	9	1.77778	1	1	4	2	60
224A	17	14.0588	15	7	20	15.5608732958337	180	17	3.88235	4	3	4	4	360	17	2.70588	3	1	4	4	360	17	2.52941	3	1	4	2	5	17	2.64706	3	1	4	2	60	17	1.47059	1	1	4	1	5	17	2.23529	2	1	4	3	180
221B	21	11.8571	13	7	20	13	180	21	3.09524	3	2	4	3	180	21	2.09524	1	1	4	3	180	21	2.61905	3	1	4	2	60	21	2.66667	3	1	4	2	60	21	1.71429	1	1	4	2	60	21	1.61905	1	1	4	2	60
221A	23	12.1739	12	6	16	13	180	23	3.13043	3	1	4	3	180	23	2.26087	3	1	4	3	180	23	2.69565	3	1	4	2	60	22	3.04545	3	1	4	3	180	23	1.69565	1	1	3	2	5	22	1.72727	1	1	4	2	60
217C	15	12.6667	13	7	18	13	180	15	3.46667	4	2	4	4	360	14	2.85714	3	1	4	4	360	15	2.53333	3	1	4	2	5	15	2.86667	3	1	4	2	60	15	1.46667	1	1	3	1	5	15	2.8	3	1	4	4	360
216A	10	13.1	13	11	17	14.7857142857143	180	10	3.6	4	2	4	4	360	9	2.11111	2	1	4	3	180	10	3	3.5	1	4	3	180	10	3.5	4	2	4	4	360	10	2.7	3	1	4	3.95116707616708	360	10	2.8	3	1	4	4	360
215D	29	14.5172	15	11	17	17	294.827586206897	29	4	4	4	4	4	360	29	3.06897	3	1	4	4	360	29	2.72414	3	1	4	2	139.518582571559	29	2.51724	3	1	4	2	60	29	1.55172	1	1	3	1	5	29	2.62069	3	1	4	3.95210426282921	360
214F	17	12.5294	13	8	15	13	180	17	3.41176	4	2	4	3	180	17	1.82353	2	1	3	2	60	17	3.64706	4	3	4	4	360	17	3.70588	4	2	4	4	360	17	1.82353	2	1	3	2	60	17	2.11765	2	1	3	2	60
212C	4	13.75	14	11	16	15	360	4	3.75	4	3	4	4	360	4	2.75	3	1	4	4	360	4	3.5	3.5	3	4	4	360	4	4	4	4	4	4	360	4	2.5	2.5	1	4	3	180	4	3	3	2	4	4	360
211J	10	13.9	14.5	7	19	15	360	10	3.1	4	1	4	3	180	10	2.6	3	1	4	4	360	9	3.22222	3	1	4	4	360	10	3	3	1	4	3	180	10	2.4	3	1	4	3	180	10	2.4	3	1	4	3	180
211E	11	13.7273	14	12	15	15	180	11	4	4	4	4	4	360	10	2.5	2	1	4	4	255.252216447569	11	3.09091	4	1	4	3	180	11	3.63636	4	2	4	4	360	11	3.09091	3	2	4	4	360	11	2.72727	3	1	4	4	360
211B	14	14.5	15	11	17	17	360	14	3.78571	4	2	4	4	360	13	2	2	1	3	3	60	13	3.38462	4	1	4	4	360	14	2.78571	3	1	4	2	60	14	2.71429	3	1	4	4	332.36167002012	14	2.57143	3	1	4	3.31023622047244	226.33563561695
[truncated: 140 more columns]

## Sheet: FEMALE
PCS	N_AQ_EXPOACT_TrEvalIntEff	MEAN_AQ_EXPOACT_TrEvalIntEff	MEDIAN_AQ_EXPOACT_TrEvalIntEff	MIN_AQ_EXPOACT_TrEvalIntEff	MAX_AQ_EXPOACT_TrEvalIntEff	MEAN_biascorrected_AQ_EXPOACT_TrEvalIntEff	MEAN_cont_biascorrected_AQ_EXPOACT_TrEvalIntEff	N_AQ_EXPOACT_TrDebout	MEAN_AQ_EXPOACT_TrDebout	MEDIAN_AQ_EXPOACT_TrDebout	MIN_AQ_EXPOACT_TrDebout	MAX_AQ_EXPOACT_TrDebout	MEAN_biascorrected_AQ_EXPOACT_TrDebout	MEAN_cont_biascorrected_AQ_EXPOACT_TrDebout	N_AQ_EXPOACT_TrRepet	MEAN_AQ_EXPOACT_TrRepet	MEDIAN_AQ_EXPOACT_TrRepet	MIN_AQ_EXPOACT_TrRepet	MAX_AQ_EXPOACT_TrRepet	MEAN_biascorrected_AQ_EXPOACT_TrRepet	MEAN_cont_biascorrected_AQ_EXPOACT_TrRepet	N_AQ_EXPOACT_TrChagtTach	MEAN_AQ_EXPOACT_TrChagtTach	MEDIAN_AQ_EXPOACT_TrChagtTach	MIN_AQ_EXPOACT_TrChagtTach	MAX_AQ_EXPOACT_TrChagtTach	MEAN_biascorrected_AQ_EXPOACT_TrChagtTach	MEAN_cont_biascorrected_AQ_EXPOACT_TrChagtTach	N_AQ_EXPOACT_TrQuitYeux	MEAN_AQ_EXPOACT_TrQuitYeux	MEDIAN_AQ_EXPOACT_TrQuitYeux	MIN_AQ_EXPOACT_TrQuitYeux	MAX_AQ_EXPOACT_TrQuitYeux	MEAN_biascorrected_AQ_EXPOACT_TrQuitYeux	MEAN_cont_biascorrected_AQ_EXPOACT_TrQuitYeux	N_AQ_EXPOACT_TrAGenou	MEAN_AQ_EXPOACT_TrAGenou	MEDIAN_AQ_EXPOACT_TrAGenou	MIN_AQ_EXPOACT_TrAGenou	MAX_AQ_EXPOACT_TrAGenou	MEAN_biascorrected_AQ_EXPOACT_TrAGenou	MEAN_cont_biascorrected_AQ_EXPOACT_TrAGenou	N_AQ_EXPOACT_TrPencher	MEAN_AQ_EXPOACT_TrPencher	MEDIAN_AQ_EXPOACT_TrPencher	MIN_AQ_EXPOACT_TrPencher	MAX_AQ_EXPOACT_TrPencher	MEAN_biascorrected_AQ_EXPOACT_TrPencher	MEAN_cont_biascorrected_AQ_EXPOACT_TrPencher
691E	18	13.7222	14	9	20	15	180	18	3.77778	4	3	4	4	360	18	2.66667	3	1	4	4	360	17	2.52941	3	1	4	2	60	18	3	3	1	4	3	180	18	2.11111	2	1	4	2	60	18	2.38889	2.5	1	4	3	88.0335
691C	23	11.4348	13	6	20	13	180	24	3.25	4	2	4	3	180	24	2.66667	3	1	4	4	360	24	2.625	2.5	1	4	2	60	24	3.29167	4	1	4	4	360	24	2.29167	2.5	1	4	2.60592	114.175	24	2.16667	2	1	4	2	60
684A	104	13.0385	13	6	20	15	180	107	3.7757	4	1	4	4	360	103	3.23301	4	1	4	4	360	104	2.66346	3	1	4	2	60	102	2.89216	3	1	4	3	180	106	2.71698	3	1	4	3	180	104	2.65385	3	1	4	4	360
682A	16	14.375	15	6	20	16.3966	360	17	3.76471	4	2	4	4	360	17	3.29412	4	1	4	4	360	17	2.41176	2	1	4	1	5	17	2.88235	3	1	4	3	180	17	2.11765	2	1	4	2	109.168	17	2.70588	3	1	4	4	360
681A	15	11.2	11	6	20	12	180	15	2.66667	3	1	4	3	180	15	2.06667	2	1	4	3	180	15	2.93333	3	1	4	3	288.874	15	2.86667	3	1	4	3	180	15	1.73333	1	1	3	2	60	15	1.8	2	1	3	2	60
676E	29	12.8621	13	6	18	15	180	28	3.5	4	1	4	3	360	27	3.44444	4	1	4	4	360	28	2.14286	2	1	4	1	5	28	2.57143	3	1	4	2	60	29	1.68966	1	1	4	2	60	29	2.17241	2	1	4	2	60
676C	73	13.726	13	6	20	15	180	76	3.73684	4	1	4	4	360	74	3.44595	4	1	4	4	360	76	1.97368	2	1	4	1	5	75	2.89333	3	1	4	3	180	76	2.42105	2	1	4	3	180	75	2.70667	3	1	4	4	360
676A	16	14.625	15	6	20	16.7788	360	17	3.82353	4	1	4	4	360	16	3.625	4	1	4	4	360	17	1.76471	2	1	4	1	5	17	1.88235	2	1	4	1	5	17	2.29412	2	1	4	2.6406	180	17	3.17647	4	1	4	4	360
675C	10	11.2	11	7	19	12	180	10	3.1	3.5	1	4	3	180	10	2.4	3	1	4	4	360	10	2.9	3	1	4	3	180	9	3.66667	4	3	4	4	360	10	1.8	2	1	3	2	60	10	1.8	1.5	1	4	2	60
675A	14	12.2857	13	7	15	13	180	14	2.42857	2.5	1	4	2	60	15	2.93333	3	1	4	4	360	15	2.2	2	1	4	1	5	15	2.6	2	1	4	2	60	15	1.26667	1	1	3	1	5	15	1.8	1	1	4	2	60
674C	37	13.5135	13	7	17	15	180	37	3.89189	4	1	4	4	360	37	3.48649	4	1	4	4	360	37	2.05405	1	1	4	1	5	37	2.13514	2	1	4	1	5	37	2.10811	2	1	4	2	60	37	2.72973	3	1	4	4	360
674A	12	13.0833	13	11	16	15	180	12	3.91667	4	3	4	4	360	12	3.5	4	1	4	4	360	12	2.25	2.5	1	4	1	5	12	2.25	2	1	4	1.25894	5	12	1.91667	1.5	1	4	2	60	12	2.66667	2.5	1	4	4	360
653A	34	12.8235	13	6	18	15	180	34	3.38235	4	1	4	3	180	33	2.84848	3	1	4	4	360	34	2.44118	2.5	1	4	1.59704	5	34	3.17647	3.5	1	4	3	360	34	2.61765	3	1	4	3	180	34	2.64706	3	1	4	3.91641	360
652A	8	12.75	12.5	7	17	14.5406	360	8	3.25	3.5	1	4	3	180	8	3	3.5	1	4	4	360	8	2.875	3	1	4	3	180	8	3.125	3.5	1	4	3	180	8	2.125	2	1	4	2	60	8	2.125	2	1	4	2	60
643A	21	13.9524	14	11	20	16.0629	180	21	3.19048	3	1	4	3	180	21	3.14286	3	1	4	4	360	20	2.3	2	1	4	1	5	20	2.6	3	1	4	2	60	21	1.80952	2	1	4	2	60	21	2.66667	3	1	4	4	360
642A	7	10.4286	11	6	17	11	180	7	1.71429	2	1	3	2	60	5	2.4	3	1	4	4	360	6	3	3	2	4	3	180	7	1.42857	1	1	3	1	5	7	1.42857	1	1	3	1	5	7	1.42857	1	1	3	1	5
641B	52	10.8462	11	6	20	12	180	51	1.4902	1	1	4	1	5	44	3.02273	4	1	4	4	360	49	1.32653	1	1	3	1	5	49	1.12245	1	1	4	1	5	51	1.15686	1	1	2	1	5	50	1.34	1	1	4	1	5
641A	12	11.9167	13	6	19	13	180	12	2.08333	2	1	3	2	60	12	1.83333	1	1	4	2	60	11	1.54545	1	1	4	1	5	12	1.25	1	1	4	1	5	12	2.08333	1.5	1	4	2	60	12	1.91667	1.5	1	4	2	60
637C	20	11.9	12	6	20	13	180	20	3.05	3	1	4	3	180	20	1.8	1	1	4	2	60	19	3.31579	3	2	4	4	360	18	3.55556	4	1	4	4	360	20	1.85	2	1	3	2	60	20	2.1	2	1	4	2	60
637B	12	11.4167	11	7	15	13	180	12	2.5	2	1	4	2	60	11	2.72727	3	1	4	4	360	11	3.27273	4	1	4	4	360	12	3.33333	4	1	4	4	360	12	1.91667	2	1	4	2	60	12	2.16667	2	1	4	2	60
636D	55	13.8727	13	6	19	16	180	56	4	4	4	4	4	360	56	2.875	3	1	4	4	360	55	2.50909	3	1	4	2	29.6687	52	2.36538	2	1	4	1.78753	30.2591	56	2.125	2	1	4	2	60	55	2.21818	2	1	4	2	60
636C	22	13.1364	13	7	19	15	180	22	4	4	4	4	4	360	21	2.85714	3	1	4	4	360	21	2.85714	3	1	4	3	60	22	2.40909	2	1	4	1.98775	46.048	21	2.2381	2	1	4	2	60	21	2.52381	3	1	4	3	180
635A	23	11.6957	11	7	17	13	180	23	2.21739	2	1	4	2	60	23	2.3913	3	1	4	4	360	22	2.81818	3	1	4	3	180	22	3.18182	3	2	4	3	180	22	1.5	1	1	4	1	5	22	2.22727	2	1	4	2	60
634C	5	9.6	11	6	13	9	180	6	3	3.5	1	4	3	180	5	2.6	2	1	4	4	360	6	2.83333	3	1	4	3	180	6	3	3.5	1	4	3	180	6	2.16667	2	1	4	2	165.228	6	1.83333	1.5	1	4	2	60
633A	6	11.1667	11	9	13	12	180	6	2.16667	2	1	4	2	60	5	3.4	4	2	4	4	360	6	2.83333	3	1	4	3	60	6	3	3	2	4	3	180	6	1.33333	1	1	2	1	5	6	1.5	1	1	4	1	60
632G	10	12.8	13	8	16	15	180	10	3.5	4	1	4	3	360	9	3.11111	3	1	4	4	360	10	2.8	3	1	4	3	60	10	3.4	4	2	4	4	360	10	2.9	3	1	4	4	316.289	10	2.7	3	1	4	4	360
632F	4	14	14	12	16	16.1005	360	4	4	4	4	4	4	360	4	2.25	2	1	4	4	360	4	3	3	2	4	3	180	4	3.25	3.5	2	4	4	360	4	3	3	2	4	4	360	4	3	3	3	3	4	360
632E	1	15	15	15	15	17.6573	180	1	4	4	4	4	4	360	1	2	2	2	2	3	5	1	2	2	2	2	1	5	1	2	2	2	2	1	5	1	3	3	3	3	4	180	1	3	3	3	3	4	360
631A	19	14.6316	15	11	20	16.7942	360	19	3.73684	4	2	4	4	360	18	2.66667	3	1	4	4	360	18	3.33333	3	3	4	4	360	18	3.33333	4	1	4	4	360	18	2.77778	3	1	4	3	180	18	2.83333	3	1	4	4	360
628G	25	11.12	11	6	20	12	180	25	3.08	4	1	4	3	180	24	3.04167	4	1	4	4	360	25	2.48	3	1	4	2	60	24	2.75	3	1	4	3	136.504	25	1.68	1	1	4	2	60	25	2.08	2	1	4	2	60
628F	24	10.8333	11	7	15	12	180	24	3.16667	3	2	4	3	180	24	1.79167	2	1	4	2	5	24	3.125	3	1	4	4	360	23	3.34783	3	2	4	4	360	24	1.75	2	1	4	2	60	24	1.75	1.5	1	4	2	60
628B	7	10.1429	11	6	12	10.8874	180	7	2.42857	2	1	4	2	60	5	2	2	1	4	3	60	6	3.66667	4	3	4	4	360	7	3.71429	4	3	4	4	360	7	1.85714	2	1	2	2	6.63841	7	1.85714	2	1	3	2	36.015
627F	19	11.0526	11	6	20	12	180	19	2.89474	3	1	4	3	180	18	1.83333	1	1	4	2	60	17	2.29412	2	1	4	1	5	18	2.77778	3	1	4	3	180	19	1.63158	1	1	3	1.69614	60	19	1.78947	1	1	4	2	60
627A	21	11.5714	12	6	18	13	180	22	3.09091	4	1	4	3	180	21	2.7619	3	1	4	4	360	21	2.66667	3	1	4	2	60	20	3	3	1	4	3	180	21	1.71429	1	1	4	2	60	21	1.95238	2	1	4	2	60
626C	11	13.4545	14	6	17	15	360	11	3.90909	4	3	4	4	360	11	3.09091	3	1	4	4	360	11	2.18182	2	1	3	1	5	10	2.6	3	2	3	2	13.6442	11	2.72727	3	2	4	3	180	11	2.63636	3	1	4	3.78469	360
625C	11	10.4545	13	6	14	11	60	11	3.27273	4	1	4	3	180	12	3.25	4	1	4	4	360	12	2.25	2.5	1	4	1	5	11	2.72727	3	1	4	3	180	12	1.75	1	1	4	2	60	12	1.83333	1	1	4	2	60
625B	87	11.5057	12	6	20	13	180	87	3.14943	3	1	4	3	180	87	1.93103	2	1	4	2	60	87	3.16092	4	1	4	4	360	86	3.22093	4	1	4	4	360	87	1.6092	1	1	4	1.28043	5	86	1.60465	1	1	4	1	5
625A	11	12.0909	12	9	15	13	180	11	3.63636	4	2	4	4	360	11	3.36364	4	1	4	4	360	9	2.11111	2	1	4	1	5	11	2.18182	2	1	4	1.06599	5	11	1.90909	2	1	3	2	60	10	2.5	2.5	1	4	3	180
624A	10	10.4	11	6	15	11	180	10	3	3.5	1	4	3	180	10	2.8	3.5	1	4	4	360	10	2.9	3	1	4	3	115.873	8	3.25	3.5	2	4	4	360	10	1.8	1	1	4	2	60	10	1.6	1	1	3	1	5
622G	5	9.6	11	6	13	9	180	5	2.4	2	1	4	2	60	5	1	1	1	1	1	5	5	2	1	1	4	1	5	5	2.8	4	1	4	3	180	5	1	1	1	1	1	5	5	1.2	1	1	2	1	5
622B	11	11.1818	12	6	15	12	180	12	2.83333	3	1	4	3	180	12	2.66667	3	1	4	4	360	12	2.08333	1.5	1	4	1	5	11	3.27273	3	2	4	4	360	12	1.58333	1	1	4	1	60	12	2.25	2	1	4	2	180
621E	6	13.8333	13.5	11	16	15	360	6	3.83333	4	3	4	4	360	5	3.6	4	3	4	4	360	5	2.6	3	1	4	2	58.8354	5	3.8	4	3	4	4	360	6	2.66667	3	1	4	3	180	6	2.66667	3	1	4	4	180
564B	22	10.4091	10.5	6	16	11	168.119	23	2.86957	3	2	4	3	180	22	2.04545	2	1	4	3	180	22	3.27273	4	1	4	4	360	23	2.56522	3	1	4	2	60	22	1.68182	1	1	4	2	60	23	1.56522	1	1	3	1	5
564A	36	12.1667	12	7	20	13	180	36	3.33333	3.5	1	4	3	180	34	2.38235	2	1	4	4	360	35	3.25714	4	1	4	4	360	35	3.31429	4	1	4	4	360	34	2.52941	2	1	4	3	180	36	2.19444	2	1	4	2	60
563C	93	12.6559	13	6	20	13.7146	180	92	3.8587	4	3	4	4	360	85	2.68235	3	1	4	4	360	83	2.81928	3	1	4	3	180	84	3.19048	4	1	4	3.8545	360	90	2.98889	3	1	4	4	360	88	2.80682	3	1	4	4	360
563B	430	12.4814	13	6	20	13	180	435	3.62069	4	1	4	4	360	411	2.31387	2	1	4	4	360	417	3.07434	3	1	4	4	360	413	3.01937	3	1	4	3	180	430	2.80233	3	1	4	4	360	430	2.59302	3	1	4	3	360
563A	470	11.8149	12	6	20	13	180	472	3.26059	3	1	4	3	180	463	1.66091	1	1	4	1	5	456	3.07018	4	1	4	4	360	458	1.96288	1	1	4	1	5	469	3.15139	3	1	4	4	360	468	2.61325	3	1	4	3.5	180
562B	90	12.3111	12	6	17	13	180	89	3.97753	4	3	4	4	360	90	3.48889	4	1	4	4	360	87	2.56322	3	1	4	2	60	88	2.42045	2	1	4	2	57.0039	89	1.41573	1	1	4	1	5	86	2.5814	3	1	4	3	180
562A	67	12.0746	13	6	17	13	180	67	3.62687	4	1	4	4	360	66	3.0303	3	1	4	4	360	65	2.43077	3	1	4	1.28336	5	67	2.43284	3	1	4	2	60	67	1.74627	1	1	4	2	60	67	3.13433	3	1	4	4	360
561F	18	13.6111	13	11	19	15	360	18	3.94444	4	3	4	4	360	17	3.05882	4	1	4	4	360	17	3.11765	4	1	4	4	360	17	3.17647	4	1	4	3	360	17	3	3	1	4	4	360	17	2.47059	2	1	4	3	180
561E	41	11.0732	11	6	16	12	180	40	2.875	3	1	4	3	180	41	2	2	1	4	3	60	41	2.90244	3	1	4	3	180	41	2.7561	3	1	4	3	180	40	1.675	1	1	4	2	60	41	1.82927	2	1	4	2	60
561D	83	13.3976	13	7	20	15	180	85	3.95294	4	3	4	4	360	82	3.02439	3	1	4	4	360	83	2.39759	2	1	4	1	5	83	2.42169	2	1	4	2	60	85	1.96471	2	1	4	2	60	84	1.84524	2	1	4	2	60
561A	124	13.1855	13	6	20	15	180	126	3.97619	4	2	4	4	360	123	2.90244	3	1	4	4	360	121	2.45455	3	1	4	2	5	122	2.53279	3	1	4	2	60	126	2.01587	2	1	4	2	60	125	2.128	2	1	4	2	60
555A	52	7.28846	6	6	15	6	60	53	1.16981	1	1	3	1	5	52	2.80769	3	1	4	4	360	53	1.60377	1	1	4	1	5	51	2.41176	2	1	4	2	50.0463	53	1	1	1	1	1	5	53	1.11321	1	1	4	1	5
554G	28	12.1429	13	6	16	13	180	28	3.71429	4	2	4	4	360	27	1.88889	2	1	4	2	60	27	3.44444	4	1	4	4	360	27	2.96296	3	1	4	3	180	28	2.67857	3	1	4	3	180	28	1.92857	2	1	4	2	60
554F	61	11.3443	11	6	20	13	180	61	3.72131	4	2	4	4	360	60	2.15	2	1	4	3.14891	180	56	2.85714	3	1	4	3	180	59	2.76271	3	1	4	3	180	60	1.91667	2	1	4	2	60	61	2.14754	2	1	4	2	60
554E	91	11.8022	11	6	20	13	180	91	3.91209	4	1	4	4	360	88	2.25	2	1	4	4	303.892	85	2.89412	3	1	4	3	180	86	2.74419	3	1	4	3	180	88	2.40909	2	1	4	3	180	90	2.06667	2	1	4	2	60
554D	23	13.0435	13	7	20	15	180	22	3.95455	4	3	4	4	360	22	2.13636	2	1	4	3	60	22	3.40909	4	1	4	4	360	21	3.2381	4	1	4	4	360	22	2.04545	2	1	3	2	60	22	2	2	1	3	2	60
554C	13	11.7692	13	7	14	13	180	13	3.61538	4	2	4	4	360	13	1.53846	2	1	2	1	5	13	3.38462	4	1	4	4	360	13	2.61538	3	1	4	2	180	13	2.38462	3	1	4	3	180	13	1.76923	1	1	3	2	60
554B	32	11.5	12	6	17	13	180	34	3.64706	4	1	4	4	360	33	1.93939	2	1	4	2	60	33	2.72727	3	1	4	2	129.43	33	3.27273	4	1	4	4	360	34	1.91176	2	1	4	2	60	34	1.88235	2	1	4	2	60
554A	89	12.5281	13	6	20	13	180	89	4	4	4	4	4	360	87	2.97701	3	1	4	4	360	87	2.64368	3	1	4	2	60	86	2.82558	3	1	4	3	180	89	2.23595	2	1	4	2	60	88	2.54545	3	1	4	3	180
553A	324	11.287	12	6	20	13	180	328	3.34451	4	1	4	3	180	318	2.45912	3	1	4	4	360	317	2.75079	3	1	4	2	60	316	2.93038	3	1	4	3	180	325	2.11692	2	1	4	2	60	320	2.11875	2	1	4	2	60
552A	167	12.0299	12	6	20	13	180	168	2.92262	3	1	4	3	180	166	3.5241	4	1	4	4	360	167	1.92814	1	1	4	1	5	167	2.04192	2	1	4	1	5	170	1.74706	1	1	4	2	60	168	2.33929	2	1	4	3	180
551A	61	12.5574	13	6	17	13.1637	180	63	3.47619	4	1	4	3	230.196	60	2.85	3	1	4	4	360	62	2.6129	3	1	4	2	60	62	3.1129	4	1	4	3	180	63	2.73016	3	1	4	3	180	62	2.33871	2	1	4	3	180
546D	61	13.082	13	6	20	15	180	61	3.4918	4	1	4	3	360	58	2.44828	3	1	4	4	360	57	2.52632	3	1	4	2	10.8155	55	2.58182	3	1	4	2	60	60	2.53333	3	1	4	3	180	61	2.39344	2	1	4	3	180
546C	29	8.37931	7	6	16	9	60	30	1.96667	2	1	4	2	60	29	2.27586	2	1	4	4	360	30	2.96667	4	1	4	3	360	29	3.13793	4	1	4	3	360	30	1.13333	1	1	3	1	5	30	1.66667	1	1	4	1.63984	57.9013
546B	60	8.96667	9	6	17	9	60	60	1.96667	2	1	4	2	60	60	2	1	1	4	3	180	58	2.62069	3	1	4	2	60	57	2.87719	3	1	4	3	180	60	1.18333	1	1	4	1	5	59	1.71186	1	1	4	2	60
545D	60	7.86667	7	6	14	7	60	61	1.36066	1	1	4	1	5	59	2.25424	2	1	4	4	360	58	2.56897	3	1	4	2	60	58	3.37931	4	1	4	4	360	60	1.11667	1	1	2	1	5	59	1.0678	1	1	4	1	5
545C	59	7.33898	6	6	20	6	60	60	1.3	1	1	3	1	5	60	2.06667	1	1	4	3	268.629	60	2.66667	3	1	4	2	60	60	3.21667	4	1	4	4	360	59	1.08475	1	1	3	1	5	60	1.11667	1	1	3	1	5
545B	62	8.01613	7	6	16	7	60	61	1.54098	1	1	4	1	5	59	1.94915	2	1	4	2	60	57	2.64912	3	1	4	2	60	61	3.01639	3	1	4	3	180	60	1.13333	1	1	3	1	5	61	1.36066	1	1	4	1	5
545A	77	7.16883	6	6	15	6	60	78	1.61538	2	1	4	1	5	77	1.81818	1	1	4	2	60	76	2.81579	3	1	4	3	180	77	3.51948	4	1	4	4	360	77	1.09091	1	1	2	1	5	78	1.30769	1	1	4	1	5
544A	17	7.88235	7	6	14	7	60	17	1.52941	1	1	4	1	60	14	3.28571	4	1	4	4	360	16	2.5	3	1	4	2	5	17	2.64706	3	1	4	2	60	16	1.0625	1	1	2	1	5	17	1.35294	1	1	3	1	5
543D	586	8.12287	7	6	20	7	60	587	1.64055	2	1	4	1	60	570	1.98947	1	1	4	2	120	584	2.88699	3	1	4	3	180	583	3.27959	4	1	4	4	360	590	1.18136	1	1	4	1	5	590	1.24915	1	1	4	1	5
543A	775	7.45935	7	6	19	6	60	780	1.43205	1	1	4	1	5	757	1.90225	1	1	4	2	60	762	2.97375	3	1	4	3	180	755	3.30066	4	1	4	4	360	782	1.10997	1	1	4	1	5	777	1.19562	1	1	4	1	5
542A	1311	7.92296	7	6	20	7	60	1321	1.66162	2	1	4	1.75	18.75	1269	2.04965	1	1	4	3	180	1289	2.9007	3	1	4	3	180	1287	3.14297	3	1	4	3	180	1313	1.20411	1	1	4	1	5	1312	1.3003	1	1	4	1	5
541D	17	8.52941	7	6	16	9	60	18	1.61111	1	1	4	1	60	17	2.76471	3	1	4	4	360	16	2.3125	2	1	4	1	5	17	2.52941	2	1	4	2	60	18	1.11111	1	1	2	1	5	18	1.5	1	1	4	1	5
541A	135	9.52593	9	6	18	9	60	135	2.48889	2	1	4	2	180	131	2.41985	3	1	4	4	360	132	2.52273	3	1	4	2	60	134	2.75373	3	1	4	3	180	135	1.42222	1	1	4	1	5	135	1.68148	1	1	4	1.81858	60
534A	29	10.8621	11	6	16	12	180	29	2.82759	3	1	4	3	180	28	2.17857	2	1	4	3.55141	355.591	28	2.53571	2	1	4	2	5	28	2.64286	3	1	4	2	60	29	1.55172	1	1	4	1	60	29	1.62069	1	1	4	1.0851	5
533A	11	12.0909	13	6	16	13	180	12	3.16667	3	2	4	3	180	12	1.41667	1	1	3	1	5	12	2.75	3	1	4	2	60	12	2.58333	3	1	4	2	180	12	2.25	2	1	4	2.0163	60	12	2.08333	2	1	4	2	60
532A	4	7	6.5	6	9	6	60	4	1.75	2	1	2	2	5	4	2	2	1	3	3	60	4	3.25	3.5	2	4	4	360	4	3.25	3.5	2	4	4	360	4	1.75	1	1	4	2	60	4	1.75	1	1	4	2	60
531A	28	10.7857	11	6	15	12	180	28	2.75	3	1	4	3	180	28	1.60714	1	1	4	1	5	28	2.67857	3	1	4	2	60	27	2.62963	2	1	4	2	60	28	1.35714	1	1	3	1	5	28	1.25	1	1	3	1	5
526E	33	13.1212	13	11	18	15	180	33	2.78788	3	1	4	3	180	31	1.48387	1	1	4	1	5	33	2.54545	3	1	4	2	60	32	2.21875	2	1	4	1.14339	5	33	2.18182	2	1	4	2	60	33	2.06061	2	1	4	2	60
526D	112	12.7946	13	6	20	14.9602	180	112	3.61607	4	2	4	4	360	107	1.82243	1	1	4	2	60	108	3.01852	3	1	4	4	360	108	2.66667	3	1	4	2	60	111	2.54054	3	1	4	3	180	110	2.21818	2	1	4	2	60
526C	179	12.7989	13	7	18	15	180	183	3.38798	4	1	4	3	180	178	1.91011	1	1	4	2	60	179	2.59218	3	1	4	2	60	173	2.14451	2	1	4	1	5	181	3.19889	4	1	4	4	360	182	3	3	1	4	4	360
526B	158	11.1013	11	6	16	12	180	160	3.23125	3	1	4	3	180	157	1.94904	2	1	4	2	60	159	2.96226	3	1	4	3	180	157	2.84076	3	1	4	3	180	160	1.56875	1	1	4	1	5	161	2.32919	2	1	4	2.42536	180
526A	751	14.506	15	7	20	16.5	360	765	3.88627	4	1	4	4	360	742	2.17116	2	1	4	3.5	270	731	2.60465	3	1	4	2	60	736	2.5394	3	1	4	2	60	767	2.91525	3	1	4	4	360	757	2.91678	3	1	4	4	360
525D	151	14.0066	14	6	20	16.1057	360	157	3.94904	4	2	4	4	360	150	2.95333	3	1	4	4	360	148	2.61486	3	1	4	2	60	155	2.89677	3	1	4	3	180	157	2.78981	3	1	4	3	180	152	2.86184	3	1	4	4	360
525C	150	11.92	13	6	20	13	180	157	3.33758	4	1	4	3	180	150	2.68667	3	1	4	4	360	151	2.45033	3	1	4	1.87298	5	147	2.83673	3	1	4	3	180	154	2.31169	2	1	4	3	180	149	2.32215	2	1	4	2	137.424
525B	50	11.58	12	6	20	13	180	50	3.14	4	1	4	3	180	46	2.86957	3	1	4	4	360	46	2.63043	3	1	4	2	60	49	2.97959	3	1	4	3	180	50	1.92	2	1	4	2	60	50	2.34	2	1	4	3	180
525A	315	10.9841	11	6	20	12	180	319	2.99687	3	1	4	3	180	307	1.78176	1	1	4	2	5	307	2.81433	3	1	4	3	180	309	2.65049	3	1	4	2	60	320	2.5125	3	1	4	3	180	320	2.52813	3	1	4	3	180
524A	150	8.04	7	6	15	7	60	155	1.74839	2	1	4	2	60	152	2.00658	1.5	1	4	3	180	149	2.83893	3	1	4	3	180	154	3.26623	4	1	4	4	360	154	1.27922	1	1	4	1	5	154	1.2987	1	1	4	1	5
523A	649	8.25886	7	6	20	8	60	652	1.70399	2	1	4	2	60	639	2.05008	2	1	4	3	180	640	3.00781	3	1	4	3	180	646	3.19195	4	1	4	4	180	654	1.22783	1	1	4	1	5	648	1.27315	1	1	4	1	5
522A	54	8.24074	7	6	16	7.74457	60	54	1.57407	1.5	1	4	1	5	52	2.21154	2	1	4	3.78009	360	53	2.81132	3	1	4	3	60	52	3.23077	4	1	4	4	360	54	1.27778	1	1	3	1	5	53	1.20755	1	1	3	1	5
521A	98	13.3571	13	6	20	15	180	97	3.2268	3	1	4	3	180	98	3.21429	3.5	1	4	4	360	98	2.02041	2	1	4	1	5	96	2.69792	3	1	4	2.74063	130.513	100	1.76	2	1	4	2	60	98	2.33673	2	1	4	2.88075	137.472
488A	20	14.15	15	6	18	16.2189	360	21	3.80952	4	2	4	4	360	19	2.52632	2	1	4	4	360	18	2.55556	2.5	1	4	2	60	21	2.61905	3	1	4	2	60	21	2.04762	2	1	4	2	60	21	2.14286	2	1	4	2	60
487A	29	10.0345	9	6	16	10	60	31	2.48387	2	1	4	2	180	31	2.29032	2	1	4	4	360	31	3.22581	3	1	4	4	360	31	3.19355	4	1	4	4	360	31	1.67742	1	1	4	2	60	31	1.74194	1	1	4	2	60
485A	34	8.32353	7	6	17	9	60	34	1.82353	2	1	4	2	60	33	1.63636	1	1	4	1	5	34	3.02941	3	1	4	4	360	34	3.35294	4	1	4	4	360	34	1.17647	1	1	3	1	5	34	1.17647	1	1	2	1	5
484A	19	11.1579	12	6	15	12	180	20	3	3	1	4	3	180	19	2.31579	2	1	4	4	360	20	2.8	3	1	4	3	180	20	3.25	4	1	4	4	360	20	1.35	1	1	3	1	5	20	1.9	2	1	4	2	60
483A	42	9.95238	9.5	6	18	10	60	42	2.45238	2	1	4	2	60.5746	40	2.125	1.5	1	4	3	360	42	3.04762	3	1	4	4	360	42	3	3	1	4	3	180	42	1.42857	1	1	4	1	5	42	1.47619	1	1	4	1	5
481A	16	8.5625	9	6	13	9	60	16	2.125	2	1	3	2	60	16	1.4375	1	1	4	1	5	16	3.1875	3.5	1	4	4	360	16	3.4375	4	1	4	4	360	16	1.3125	1	1	2	1	5	16	1.4375	1	1	3	1	5
479B	82	9.08537	9	6	20	9	60	84	2.21429	2	1	4	2	60	83	1.75904	1	1	4	1.6366	5	84	3.08333	4	1	4	4	360	83	3.3253	4	1	4	4	360	83	1.25301	1	1	3	1	5	84	1.35714	1	1	3	1	5
479A	123	10.1463	11	6	15	11	180	123	2.73984	3	1	4	3	180	122	2.03279	2	1	4	3	60	123	3.17073	3	1	4	4	360	118	3.48305	4	1	4	4	360	123	1.39837	1	1	4	1	5	123	1.5122	1	1	4	1	5
478C	22	7.63636	6	6	14	6	60	22	1.54545	1	1	4	1	5	22	1.90909	1.5	1	4	2	60	22	2.81818	3	1	4	3	180	22	3.31818	4	1	4	4	360	22	1.27273	1	1	3	1	5	22	1.18182	1	1	3	1	5
478B	10	8.5	7	6	14	9	60	11	1.63636	1	1	3	1	60	11	1.36364	1	1	3	1	5	11	3	4	1	4	3	360	11	3.45455	4	1	4	4	360	11	1.27273	1	1	2	1	5	11	1.18182	1	1	2	1	5
478A	79	7.60759	7	6	17	6	60	80	1.4125	1	1	3	1	5	76	1.72368	1	1	4	1	60	80	2.85	3	1	4	3	110.547	80	3.4	4	1	4	4	360	80	1.1375	1	1	3	1	5	79	1.16456	1	1	4	1	5
477D	85	8.56471	8	6	14	9	60	85	2.14118	2	1	4	2	60	86	1.33721	1	1	4	1	5	85	3.22353	3	1	4	4	360	85	3.51765	4	1	4	4	360	86	1.17442	1	1	3	1	5	86	1.18605	1	1	4	1	5
477C	7	10.5714	11	7	16	11.0669	180	9	2.22222	2	1	4	2	60	9	1.22222	1	1	2	1	5	8	3	3	2	4	3	158.481	9	4	4	4	4	4	360	9	1.44444	1	1	2	1	5	9	1.33333	1	1	2	1	5
477A	55	8.27273	7	6	17	9	60	57	1.94737	2	1	4	2	60	55	1.6	1	1	4	1	5	56	3	3	1	4	3	266.408	56	3.66071	4	2	4	4	360	57	1.21053	1	1	4	1	5	57	1.2807	1	1	3	1	5
475B	47	9.65957	9	6	15	9.21724	60	47	2.48936	2	1	4	2	60	46	1.76087	1	1	4	1.75411	36.9265	46	3.23913	3.5	1	4	4	360	44	3.5	4	1	4	4	360	47	1.38298	1	1	4	1	5	46	1.47826	1	1	4	1	5
475A	56	10.2679	11	6	16	11	136.06	56	2.78571	3	1	4	3	180	56	1.57143	1	1	4	1	5	55	3.2	4	1	4	4	360	56	3.48214	4	1	4	4	360	56	1.41071	1	1	3	1	5	56	1.32143	1	1	3	1	5
474C	30	9.16667	9	6	13	9	60	30	2.26667	2	1	4	2	60	29	1.58621	1	1	4	1	5	30	3.1	3	1	4	4	360	30	3.46667	4	1	4	4	360	29	1.48276	1	1	4	1	5	30	1.36667	1	1	3	1	5
472D	13	8.38461	7	6	13	9	60	13	1.84615	2	1	4	2	60	13	1.53846	1	1	4	1	5	13	2.69231	3	1	4	2	60	12	3.33333	4	1	4	4	360	13	1.30769	1	1	4	1	5	13	1	1	1	1	1	5
472C	34	7.52941	6.5	6	13	6	60	34	1.64706	2	1	4	1.23181	60	34	1.70588	1	1	4	1	60	34	3.23529	4	1	4	4	360	34	3.55882	4	1	4	4	360	34	1.11765	1	1	2	1	5	34	1.20588	1	1	4	1	5
472B	17	8.35294	8	6	15	9	60	17	1.88235	2	1	4	2	60	16	1.1875	1	1	4	1	5	17	2.64706	3	1	4	2	60	17	3.35294	4	1	4	4	360	17	1.23529	1	1	3	1	5	17	1.17647	1	1	3	1	5
472A	41	7.56098	7	6	13	6	60	41	1.5122	2	1	2	1	5	39	1.92308	1	1	4	2	76.6504	41	2.97561	3	1	4	3	180	41	3.46341	4	1	4	4	360	41	1.07317	1	1	3	1	5	41	1.14634	1	1	4	1	5
471A	14	9.92857	9.5	6	16	10	60	14	2.57143	2.5	1	4	2.88332	180	14	2	1.5	1	4	3	174.593	14	3.21429	3.5	2	4	4	360	14	3.21429	3.5	1	4	4	360	14	1.28571	1	1	2	1	5	14	1.35714	1	1	3	1	5
468B	19	10.3158	11	6	16	11	180	20	2.8	2.5	2	4	3	180	19	1.78947	1	1	4	2	5	20	2.9	3	1	4	3	180	20	3.35	3.5	2	4	4	360	20	1.6	1	1	4	1.10965	60	20	1.85	1.5	1	4	2	60
468A	40	13.6	14	6	17	15	360	39	3.94872	4	3	4	4	360	40	2.85	3	1	4	4	360	40	2.525	3	1	4	2	5	40	2.4	2	1	4	1.94611	60	40	2.2	2	1	4	2	60	40	2.175	2	1	4	2	60
467D	60	7.48333	6	6	15	6	60	63	1.46032	1	1	3	1	5	62	1.96774	1.5	1	4	2	60	61	2.68852	3	1	4	2	60	63	3.31746	4	1	4	4	360	63	1.04762	1	1	2	1	5	63	1.12698	1	1	3	1	5
467C	259	7.43243	7	6	20	6	60	258	1.42248	1	1	4	1	5	252	1.99206	1	1	4	3	180	258	2.73256	3	1	4	2	60	259	3.20077	4	1	4	4	360	261	1.09195	1	1	3	1	5	260	1.15769	1	1	4	1	5
467B	28	7.60714	6	6	11	6	60	28	1.46429	1	1	4	1	5	28	1.60714	1	1	4	1	5	27	3	3	1	4	3	180	27	3.2963	3	1	4	4	360	27	1.11111	1	1	2	1	5	27	1.22222	1	1	4	1	5
467A	202	7.4802	7	6	15	6	60	204	1.62745	2	1	4	1	5	204	1.81863	1	1	4	2	60	204	2.7598	3	1	4	2	60	205	3.07805	3	1	4	3	180	205	1.07805	1	1	2	1	5	203	1.29557	1	1	4	1	5
466C	32	8.71875	7	6	20	9	60	32	1.90625	2	1	4	2	60	31	2.35484	3	1	4	4	360	32	3.15625	4	1	4	4	360	32	3.40625	4	1	4	4	360	32	1.25	1	1	3	1	5	32	1.1875	1	1	3	1	5
466B	12	7.33333	6.5	6	15	6	60	12	1.5	1.5	1	2	1	5	11	1.81818	1	1	4	2	60	12	2.58333	3	1	4	2	5	12	3.58333	4	3	4	4	360	12	1	1	1	1	1	5	12	1.16667	1	1	3	1	5
466A	42	8.35714	7	6	14	9	60	42	1.78571	2	1	4	2	60	41	1.73171	1	1	4	1	51.7531	42	2.92857	3	1	4	3	180	42	3.54762	4	2	4	4	360	42	1.11905	1	1	3	1	5	41	1.2439	1	1	4	1	5
465C	22	10.8182	11	6	15	12	180	22	2.90909	3	1	4	3	180	22	2.40909	2	1	4	4	360	19	3.15789	4	1	4	4	360	22	2.81818	3	1	4	3	180	22	2.22727	2	1	4	2	110.657	22	1.90909	2	1	4	2	60
465B	49	9.65306	8	6	16	9	60	49	2.32653	2	1	4	2	60	48	1.79167	1	1	4	2	60	48	3	3	1	4	3	180	49	3.36735	4	1	4	4	360	50	1.72	1	1	4	2	60	50	1.74	1	1	4	2	60
465A	207	7.78261	7	6	17	7	60	206	1.58252	1	1	4	1	18.5995	202	1.94554	1	1	4	2	91.0753	203	3.00493	3	1	4	3	236.91	205	3.42927	4	1	4	4	360	207	1.1256	1	1	4	1	5	205	1.27805	1	1	4	1	5
464B	37	7.59459	6	6	14	6	60	37	1.40541	1	1	4	1	5	37	2.24324	2	1	4	4	360	37	2.91892	3	1	4	3	180	37	3.54054	4	1	4	4	360	37	1.05405	1	1	3	1	5	36	1.13889	1	1	3	1	5
464A	250	7.544	7	6	17	6	60	250	1.632	2	1	4	1	5	246	1.37398	1	1	4	1	5	246	3.36585	4	1	4	4	360	248	3.58468	4	1	4	4	360	250	1.068	1	1	2	1	5	251	1.09163	1	1	4	1	5
463E	129	9.65891	9	6	20	9.19157	60	127	2.33071	2	1	4	2	60	126	1.80952	1	1	4	2	60	125	2.896	3	1	4	3	180	126	3.2381	4	1	4	4	360	128	1.35156	1	1	4	1	5	127	1.40945	1	1	4	1	5
463D	76	9.8421	10	6	20	10	60	75	2.34667	2	1	4	2	60	77	1.51948	1	1	4	1	5	77	3.15584	4	1	4	4	360	76	3.56579	4	1	4	4	360	77	1.16883	1	1	3	1	5	76	1.21053	1	1	4	1	5
463C	13	10.0769	11	6	15	10	60	13	2.53846	2	1	4	2.29634	180	13	1.84615	1	1	4	2	60	13	2.76923	3	1	4	2	60	13	3.53846	4	2	4	4	360	13	1.61538	1	1	3	1.39538	26.1733	13	1.61538	1	1	3	1.02109	5
463B	55	8.54545	7	6	20	9	60	55	1.78182	2	1	4	2	60	54	1.46296	1	1	4	1	5	54	3.12963	3	1	4	4	360	54	3.38889	4	1	4	4	360	55	1.2	1	1	3	1	5	54	1.16667	1	1	4	1	5
462E	84	7.71429	7	6	15	6.43854	60	84	1.69048	2	1	4	2	60	81	1.5679	1	1	4	1	5	84	3.16667	3	1	4	4	360	84	3.47619	4	1	4	4	360	84	1.10714	1	1	4	1	5	84	1.14286	1	1	3	1	5
462D	108	7.99074	7	6	15	7	60	109	1.90826	2	1	4	2	60	108	1.38889	1	1	4	1	5	109	3.22018	4	1	4	4	360	108	3.48148	4	1	4	4	360	108	1.30556	1	1	4	1	5	109	1.21101	1	1	4	1	5
462C	154	7.31818	7	6	17	6	60	154	1.52597	1	1	4	1	5	151	1.50993	1	1	4	1	5	154	3.13636	3.5	1	4	4	360	152	3.46711	4	1	4	4	360	155	1.03871	1	1	3	1	5	155	1.09032	1	1	4	1	5
462B	67	12.5672	13	6	17	13.2184	180	68	3.51471	4	1	4	4	268.019	68	2.14706	2	1	4	3.10011	218.425	67	3.10448	4	1	4	4	360	67	3.01493	4	1	4	3	180	68	2.23529	2	1	4	2	60	67	2.1194	2	1	4	2	60
462A	95	11.6526	12	6	18	13	180	95	3.61053	4	1	4	4	360	94	1.98936	2	1	4	2	60	91	3.26374	4	1	4	4	360	91	3.18681	4	1	4	3.49298	360	95	2.12632	2	1	4	2	60	93	2	2	1	4	2	60
461F	660	7.74242	7	6	20	7	60	670	1.70448	2	1	4	2	60	648	1.86574	1	1	4	2	60	656	3.05488	3	1	4	4	360	659	3.36722	4	1	4	4	360	667	1.14992	1	1	4	1	5	667	1.16192	1	1	4	1	5
461E	628	7.3758	7	6	15	6	60	632	1.5981	2	1	4	1	5	619	1.6462	1	1	4	1	5	623	2.98074	3	1	4	3	180	626	3.37859	4	1	4	4	360	632	1.0807	1	1	4	1	5	634	1.15615	1	1	4	1	5
461D	392	7.32908	7	6	15	6	60	396	1.42677	1	1	4	1	5	380	1.80526	1	1	4	2	60	386	3.04404	3	1	4	4	360	390	3.40256	4	1	4	4	360	396	1.09848	1	1	4	1	5	396	1.17929	1	1	4	1	5
461A	574	7.68815	7	6	20	6	60	578	1.69031	2	1	4	2	60	558	1.7491	1	1	4	1	60	567	3.16931	3	1	4	4	360	573	3.38394	4	1	4	4	360	578	1.12457	1	1	4	1	5	575	1.18609	1	1	4	1	5
451F	279	8.02509	7	6	15	7	60	281	1.74021	2	1	3	2	60	270	1.87778	1	1	4	2	60	273	3.06593	3	1	4	4	360	280	3.33214	4	1	4	4	360	282	1.20213	1	1	4	1	5	281	1.24911	1	1	4	1	5
451E	349	7.97421	7	6	20	7	60	351	1.69801	2	1	4	2	60	337	1.68546	1	1	4	1	5	349	3.06877	3	1	4	4	360	344	3.40988	4	1	4	4	360	350	1.11714	1	1	4	1	5	345	1.2087	1	1	4	1	5
451C	102	7.88235	7	6	15	7	60	102	1.58824	2	1	3	1	5	98	2.0102	2	1	4	3	60	101	2.9703	3	1	4	3	180	102	3.48039	4	1	4	4	360	102	1.27451	1	1	3	1	5	101	1.32673	1	1	4	1	5
451A	30	9.03333	9	6	15	9	60	30	2.46667	2	1	4	2	180	30	2.06667	1.5	1	4	3	180	30	2.86667	3	1	4	3	180	29	3.03448	3	1	4	3	180	30	1.46667	1	1	4	1	5	30	1.6	1	1	4	1	34.8158
441B	4	9.75	9	6	15	10	60	4	2.75	2.5	2	4	3	180	4	1	1	1	1	1	5	4	2.5	2.5	2	3	2	5	4	3	3	2	4	3	180	4	1.75	1.5	1	3	2	60	4	1.75	1.5	1	3	2	49.5066
435B	221	10.457	11	6	20	11	180	225	2.99556	3	1	4	3	180	217	1.53456	1	1	4	1	5	214	2.85047	3	1	4	3	180	222	2.47748	2.5	1	4	2	60	225	2.18222	2	1	4	2	60	223	1.91928	2	1	4	2	60
435A	44	9.04545	8.5	6	20	9	60	43	2.34884	2	1	4	2	60	42	1.35714	1	1	3	1	5	44	3.45455	4	2	4	4	360	43	3.16279	4	1	4	3	360	44	1.77273	1	1	4	2	60	44	1.61364	1	1	4	1	5
434G	108	12.2685	12	6	19	13	180	107	2.92523	3	1	4	3	180	106	1.43396	1	1	4	1	5	106	2.96226	3	1	4	3	180	102	2.42157	2	1	4	2	60	108	3.46296	4	1	4	4	360	108	2.86111	3	1	4	4	360
434F	17	10.7647	11	6	15	12	180	16	3.4375	4	2	4	3	180	17	1.58824	2	1	3	1	5	15	3.53333	4	2	4	4	360	16	2.75	3	1	4	3	180	17	1.58824	2	1	3	1	5	17	1.41176	1	1	3	1	5
434E	49	11.0612	11	7	15	12	180	49	3.26531	3	1	4	3	180	49	1.36735	1	1	3	1	5	47	3.04255	3	1	4	4	360	47	2.59574	3	1	4	2	60	49	1.95918	2	1	4	2	60	48	1.75	2	1	4	2	31.1431
434D	260	10.1154	11	6	17	10	180	265	2.79245	3	1	4	3	180	262	1.30534	1	1	4	1	5	257	3.24514	3	1	4	4	360	260	3.01923	3	1	4	3	180	267	1.64794	1	1	4	2	56.8033	266	1.46992	1	1	4	1	5
434C	90	8.2	7	6	14	7	60	90	1.86667	2	1	3	2	60	89	1.20225	1	1	4	1	5	90	3.23333	4	1	4	4	360	86	3.47674	4	1	4	4	360	90	1.12222	1	1	4	1	5	90	1.13333	1	1	4	1	5
434B	296	8.10811	7	6	20	7	60	297	1.89226	2	1	4	2	60	293	1.28669	1	1	4	1	5	293	3.1843	3	1	4	4	360	293	3.56655	4	1	4	4	360	301	1.09967	1	1	4	1	5	301	1.14286	1	1	4	1	5
434A	197	8.11675	7	6	16	7	60	196	1.97959	2	1	4	2	60	193	1.43523	1	1	4	1	5	195	3.25641	3	1	4	4	360	192	3.47917	4	1	4	4	360	197	1.2132	1	1	4	1	5	196	1.22959	1	1	4	1	5
433D	210	11.4095	11	6	18	13	180	214	3.92056	4	2	4	4	360	206	2.5534	3	1	4	4	360	208	2.71635	3	1	4	2	60	205	2.97561	3	1	4	3	180	213	2.37559	2	1	4	3	180	214	2.10748	2	1	4	2	60
433C	15	10.7333	11	6	16	12	180	15	2.13333	2	1	4	2	60	14	2.07143	1.5	1	4	3	205.322	15	2.86667	3	1	4	3	180	14	3	3.5	1	4	3	180	15	1.46667	1	1	4	1	5	15	2	1	1	4	2	60
433B	71	8.80282	9	6	15	9	60	71	3.38028	3	2	4	3	180	72	1.5	1	1	4	1	5	71	3.28169	3	1	4	4	360	72	3.29167	4	1	4	4	360	71	1.4507	1	1	3	1	5	72	1.59722	1	1	4	1	5
433A	269	11.2082	11	6	19	12	180	269	3.21933	3	1	4	3	180	268	2.13433	2	1	4	3	180	269	2.76952	3	1	4	2	60	265	2.95094	3	1	4	3	180	271	1.5941	1	1	4	1	5	270	1.88148	2	1	4	2	60
432D	216	10.4306	11	6	17	11	180	218	2.57798	3	1	4	3	180	218	1.33486	1	1	4	1	5	215	3.11163	4	1	4	4	360	213	3.19718	4	1	4	4	360	218	2.11927	2	1	4	2	60	218	1.80275	1	1	4	2	60
432C	216	8.24537	7	6	15	7.82918	60	216	1.83796	2	1	4	2	60	214	1.45794	1	1	4	1	5	215	2.52093	3	1	4	2	60	207	2.84541	3	1	4	3	180	215	1.90698	2	1	4	2	60	216	1.81944	1	1	4	2	60
432B	74	12.9459	13	6	17	15	180	75	3.64	4	2	4	4	360	73	1.61644	1	1	4	1	5	75	3.25333	4	1	4	4	360	74	2.93243	3	1	4	3	180	75	2.61333	3	1	4	3	180	75	2.65333	3	1	4	3.99368	180
432A	209	13.1675	13	6	17	15	180	212	3.71698	4	2	4	4	360	209	2.54067	3	1	4	4	360	209	2.66507	3	1	4	2	60	204	3.08824	3	1	4	3	180	211	2.40758	2	1	4	3	180	208	2.64904	3	1	4	3.94079	180
431G	357	13.8655	14	6	20	15	180	356	3.75843	4	1	4	4	360	347	1.59654	1	1	4	1	5	344	2.9157	3	1	4	3	180	335	2.95224	3	1	4	3	180	358	3.12849	3	1	4	4	360	356	3.07303	3	1	4	4	360
431F	1621	12.6712	13	6	20	13.8	180	1624	3.6053	4	1	4	4	360	1598	1.60388	1	1	4	1	5	1581	2.79317	3	1	4	3	180	1581	2.62935	3	1	4	2	60	1629	2.17127	2	1	4	2	60	1617	2.32035	2	1	4	2	60
431E	211	12.2133	13	6	20	13	180	214	3.41589	4	1	4	3	180	215	1.15349	1	1	4	1	5	211	2.85782	3	1	4	3	180	206	2.84466	3	1	4	3	180	215	2.05116	2	1	4	2	60	213	2.39906	2	1	4	3	60
431D	126	13.5317	13	7	20	15	180	130	3.82308	4	2	4	4	360	125	1.656	1	1	4	1	5	124	1.83065	1	1	4	1	5	128	2.125	2	1	4	1	5	129	2.20155	2	1	4	2	60	129	2.41085	2	1	4	3	180
431C	164	11.4512	11	6	18	13	180	171	3.33918	4	1	4	3	180	170	1.41176	1	1	4	1	5	171	3.11111	3	1	4	4	360	171	2.99415	3	1	4	3	180	172	2.1686	2	1	4	2	60	172	2.18605	2	1	4	2	60
431B	51	11.1373	11	6	16	12	180	53	3.26415	3	2	4	3	180	52	1.46154	1	1	4	1	5	53	3	3	1	4	3	360	52	2.92308	3	1	4	3	180	53	1.79245	2	1	4	2	60	53	1.71698	1	1	4	2	52.4764
431A	225	9.4	9	6	20	9	60	225	2.58222	3	1	4	3	106.389	222	1.4955	1	1	4	1	5	225	3.16	3	1	4	4	360	222	3.41892	4	1	4	4	360	227	1.44053	1	1	4	1	5	227	1.4185	1	1	4	1	5
425A	179	9.04469	9	6	14	9	60	182	2.04945	2	1	4	2	60	172	1.76744	1	1	4	2	5	179	3.32961	4	1	4	4	360	179	3.60335	4	1	4	4	360	181	1.69061	2	1	4	2	60	181	1.46961	1	1	4	1	5
424A	96	11.9375	12	6	20	13	180	93	3.25806	3	1	4	3	180	94	1.78723	1	1	4	2	60	90	2.84444	3	1	4	3	180	89	2.42697	2	1	4	2	60	95	2.35789	2	1	4	3	180	96	2.11458	2	1	4	2	60
423B	203	8.94089	9	6	16	9	60	203	2.68966	3	1	4	3	180	196	1.5051	1	1	4	1	5	195	2.8	3	1	4	3	180	195	3.16923	4	1	4	3	360	202	1.18317	1	1	4	1	5	200	1.33	1	1	4	1	5
423A	23	8.95652	7	6	15	9	60	23	1.82609	2	1	4	2	60	21	2.09524	2	1	4	3	180	23	1.56522	1	1	4	1	5	23	1.47826	1	1	4	1	5	23	1.08696	1	1	2	1	5	23	1.34783	1	1	3	1	5
422E	129	9.51163	9	6	20	9	60	132	2.86364	3	1	4	3	180	129	1.5814	1	1	4	1	5	131	2.80916	3	1	4	3	180	130	2.68462	3	1	4	2.42538	136.799	132	1.31061	1	1	4	1	5	131	1.33588	1	1	4	1	5
422D	81	8.40741	7	6	20	9	60	81	2.44444	2	1	4	2	60	80	1.2875	1	1	4	1	5	82	3.47561	4	1	4	4	360	78	3.61538	4	1	4	4	360	82	1.06098	1	1	2	1	5	81	1.03704	1	1	2	1	5
422C	27	9.96296	11	6	15	10	60	28	3.28571	4	1	4	3	180	24	1.75	1	1	4	1.05743	60	28	2.28571	2	1	4	1	5	28	2.25	2	1	4	1.25894	42.1511	28	1.75	1	1	4	2	60	27	1.85185	2	1	4	2	60
422B	102	10.3824	11	6	15	11	60	104	3.59615	4	1	4	4	360	99	1.44444	1	1	4	1	5	101	2.32673	2	1	4	1	5	101	2.35644	2	1	4	1.74653	60	103	1.15534	1	1	3	1	5	102	1.48039	1	1	4	1	5
422A	313	10.3578	11	6	18	11	180	315	3.51429	4	1	4	3	180	304	1.51974	1	1	4	1	5	300	2.37	2	1	4	1	5	306	2.15033	2	1	4	1	5	315	1.3619	1	1	4	1	5	313	1.59425	1	1	4	1	5
421B	2937	10.6708	11	6	20	11.125	180	2984	3.63036	4	1	4	4	360	2892	1.45505	1	1	4	1	5	2836	2.42137	2	1	4	1	11.875	2875	1.90365	1	1	4	1	5	2975	2.30185	2	1	4	2.75	150	2972	2.46568	3	1	4	3	180
421A	212	10.6792	11	6	17	12	180	216	3.5463	4	1	4	4	360	202	1.48515	1	1	4	1	5	204	2.46569	3	1	4	2	60	211	2.14692	2	1	4	1	5	217	2.24885	2	1	4	2	60	216	2.44907	3	1	4	3	180
388E	21	7.2381	6	6	15	6	60	21	1.42857	1	1	2	1	5	21	1.52381	1	1	4	1	5	21	3.14286	3	1	4	4	360	20	3.9	4	3	4	4	360	21	1	1	1	1	1	5	21	1	1	1	1	1	5
388D	14	7.21429	6	6	11	6	60	13	1.38462	1	1	2	1	5	13	1.69231	1	1	4	1	5	14	3.28571	3	1	4	4	360	14	3.35714	4	1	4	4	360	14	1	1	1	1	1	5	14	1.14286	1	1	3	1	5
388C	233	7.03433	6	6	17	6	60	236	1.38983	1	1	3	1	5	229	1.45415	1	1	4	1	5	237	3.14768	3	1	4	4	360	236	3.54237	4	1	4	4	360	234	1.03846	1	1	2	1	5	236	1.08898	1	1	3	1	5
388B	19	6.63158	6	6	11	6	60	19	1.26316	1	1	2	1	5	19	1.31579	1	1	4	1	5	18	2.77778	3	1	4	2	60	17	3.58824	4	2	4	4	360	19	1.05263	1	1	2	1	5	19	1.05263	1	1	2	1	5
388A	66	6.69697	6	6	12	6	60	67	1.25373	1	1	3	1	5	63	1.49206	1	1	4	1	5	65	2.95385	3	1	4	3	180	65	3.63077	4	1	4	4	360	68	1.07353	1	1	4	1	5	67	1.08955	1	1	4	1	5
387F	80	7.3125	7	6	12	6	60	82	1.71951	2	1	3	2	60	81	1.40741	1	1	4	1	5	81	3.24691	3	1	4	4	360	82	3.76829	4	2	4	4	360	82	1.04878	1	1	2	1	5	82	1.07317	1	1	3	1	5
387E	16	8.4375	7.5	6	14	9	60	15	2.06667	2	1	3	2	60	15	1.2	1	1	4	1	5	15	3.6	4	3	4	4	360	16	3.625	4	2	4	4	360	16	1.25	1	1	2	1	5	16	1.125	1	1	2	1	5
387D	124	7.40323	7	6	14	6	60	126	1.80952	2	1	4	2	60	125	1.392	1	1	4	1	5	125	3.152	3	1	4	4	360	126	3.56349	4	1	4	4	360	126	1.09524	1	1	3	1	5	126	1.07143	1	1	3	1	5
387C	11	6.90909	7	6	9	6	60	11	2	2	1	3	2	60	11	1.27273	1	1	3	1	5	11	3.27273	4	1	4	4	360	10	3.9	4	3	4	4	360	11	1	1	1	1	1	5	11	1	1	1	1	1	5
387B	32	7.96875	7	6	14	7	60	33	1.66667	2	1	3	1.79397	60	33	1.36364	1	1	4	1	5	33	3.30303	3	2	4	4	360	33	3.69697	4	1	4	4	360	33	1.09091	1	1	2	1	5	33	1.06061	1	1	2	1	5
387A	16	7.875	7	6	15	7	60	16	1.5625	2	1	2	1	5	16	1.3125	1	1	4	1	5	16	3.5625	4	2	4	4	360	16	3.625	4	1	4	4	360	16	1	1	1	1	1	5	16	1	1	1	1	1	5
386D	13	8.30769	9	6	12	9	60	13	1.84615	2	1	3	2	60	13	1.84615	1	1	4	2	60	13	3.46154	4	2	4	4	360	13	3.84615	4	2	4	4	360	13	1.07692	1	1	2	1	5	13	1.07692	1	1	2	1	5
386A	91	7.61538	7	6	15	6	60	91	1.71429	2	1	4	2	60	90	1.47778	1	1	4	1	5	90	3.2	3	1	4	4	360	90	3.66667	4	1	4	4	360	90	1.18889	1	1	4	1	5	91	1.17582	1	1	4	1	5
385B	12	7.5	7	6	11	6	60	12	2	2	1	3	2	60	12	1.25	1	1	4	1	5	11	3.36364	4	1	4	4	360	12	3.41667	4	1	4	4	360	12	1.08333	1	1	2	1	5	12	1	1	1	1	1	5
385A	106	8.25472	7	6	15	8	60	106	1.86792	2	1	4	2	60	105	1.29524	1	1	4	1	5	105	3.12381	3	1	4	4	360	105	3.62857	4	1	4	4	360	105	1.11429	1	1	2	1	5	105	1.15238	1	1	4	1	5
384B	85	7.51765	7	6	13	6	60	87	1.63218	2	1	4	1	5	87	1.33333	1	1	4	1	5	86	3.34884	4	1	4	4	360	86	3.68605	4	1	4	4	360	87	1.05747	1	1	2	1	5	86	1.03488	1	1	2	1	5
384A	38	7.84211	7	6	14	7	60	38	1.84211	2	1	4	2	60	37	1.27027	1	1	4	1	5	38	3.36842	3	1	4	4	360	38	3.68421	4	2	4	4	360	38	1.13158	1	1	2	1	5	38	1.15789	1	1	2	1	5
383A	64	7.82812	7	6	13	7	60	64	1.84375	2	1	3	2	60	62	1.25806	1	1	3	1	5	62	3.3871	4	1	4	4	360	63	3.65079	4	2	4	4	360	63	1.06349	1	1	2	1	5	63	1.07937	1	1	3	1	5
382C	20	7.8	7	6	13	7	60	21	2.09524	2	1	3	2	60	21	1.14286	1	1	2	1	5	21	3.38095	4	1	4	4	360	20	3.5	4	1	4	4	360	21	1.09524	1	1	2	1	5	21	1	1	1	1	1	5
382B	83	7.83133	7	6	16	7	60	83	1.71084	2	1	3	2	31.2858	81	1.49383	1	1	4	1	5	83	3.0241	3	1	4	4	360	83	3.49398	4	1	4	4	360	81	1.09877	1	1	3	1	5	81	1.04938	1	1	2	1	5
382A	33	7.12121	6	6	17	6	60	33	1.60606	2	1	3	1	5	33	1.42424	1	1	4	1	5	33	2.9697	3	1	4	3	180	33	3.78788	4	2	4	4	360	33	1.0303	1	1	2	1	5	33	1.09091	1	1	2	1	5
381A	16	8.375	7	6	13	9	60	15	1.93333	2	1	4	2	60	16	1.4375	1	1	4	1	5	16	3.5	4	2	4	4	360	16	3.8125	4	2	4	4	360	16	1.3125	1	1	3	1	5	16	1.1875	1	1	3	1	5
377A	25	10.56	11	6	15	11.0602	121.955	26	2.92308	3	1	4	3	180	26	1.73077	1	1	4	1	5	26	3.11538	3	1	4	4	360	26	3.23077	4	1	4	4	360	26	1.19231	1	1	2	1	5	26	1.38462	1	1	3	1	5
376G	42	8.5	7.5	6	20	9	60	42	2.09524	2	1	4	2	60	42	1.57143	1	1	4	1	5	41	3.26829	4	1	4	4	360	41	3.41463	4	1	4	4	360	41	1.14634	1	1	2	1	5	41	1.19512	1	1	2	1	5
376F	31	7.58065	7	6	13	6	60	31	1.54839	2	1	3	1	5	31	1.51613	1	1	4	1	5	31	3	3	1	4	3	180	30	3.5	4	1	4	4	360	31	1.06452	1	1	2	1	5	30	1.03333	1	1	2	1	5
376E	66	7.42424	7	6	15	6	60	67	1.53731	1	1	4	1	5	64	1.40625	1	1	4	1	5	66	3.22727	3	1	4	4	360	67	3.43284	4	1	4	4	360	67	1.0597	1	1	2	1	5	67	1.08955	1	1	4	1	5
376D	47	7.19149	6	6	17	6	60	47	1.65957	2	1	3	1.67721	5	46	1.54348	1	1	4	1	5	47	3.02128	3	1	4	4	180	46	3.30435	3	1	4	4	360	47	1.02128	1	1	2	1	5	47	1.34043	1	1	4	1	5
376C	82	7.56098	7	6	13	6	60	82	1.53659	1	1	3	1	5	81	1.40741	1	1	4	1	5	81	3.11111	3	1	4	4	360	81	3.55556	4	1	4	4	360	82	1.07317	1	1	3	1	5	82	1.12195	1	1	4	1	5
376B	52	7.55769	6	6	20	6	60	52	1.44231	1	1	3	1	5	52	1.48077	1	1	4	1	5	52	3.25	3	1	4	4	360	52	3.5	4	1	4	4	360	52	1.03846	1	1	2	1	5	52	1.07692	1	1	3	1	5
376A	41	7.31707	6	6	11	6	60	41	1.29268	1	1	2	1	5	41	1.63415	1	1	4	1	5	40	3.05	3	1	4	4	325.166	41	3.43902	4	1	4	4	360	41	1	1	1	1	1	5	41	1.12195	1	1	4	1	5
375B	121	7.32231	7	6	13	6	60	123	1.62602	2	1	3	1	5	124	1.3629	1	1	4	1	5	124	3.31452	4	1	4	4	360	122	3.72951	4	1	4	4	360	123	1.05691	1	1	2	1	5	124	1.06452	1	1	3	1	5
375A	37	7.56757	7	6	15	6	60	38	1.65789	2	1	3	1.61743	5	37	1.45946	1	1	4	1	5	38	3.18421	4	1	4	4	360	38	3.52632	4	1	4	4	360	38	1.02632	1	1	2	1	5	38	1	1	1	1	1	5
374D	231	8.04329	7	6	16	7	60	233	1.79399	2	1	4	2	60	232	1.40517	1	1	4	1	5	232	3.07328	3	1	4	4	360	230	3.52609	4	1	4	4	360	233	1.13305	1	1	4	1	5	233	1.13734	1	1	4	1	5
374C	10	7.3	6.5	6	13	6	60	10	1.7	2	1	3	2	60	10	1.4	1	1	3	1	5	10	2.9	3	1	4	3	180	10	3.8	4	3	4	4	360	10	1.2	1	1	3	1	5	10	1.1	1	1	2	1	5
374B	185	7.24324	7	6	15	6	60	186	1.58602	2	1	4	1	5	185	1.21081	1	1	4	1	5	185	3.37838	4	1	4	4	360	182	3.73077	4	1	4	4	360	185	1.07027	1	1	4	1	5	186	1.08602	1	1	4	1	5
374A	19	9.68421	10	6	14	10	60	18	2.55556	2.5	1	4	2.6007	165.916	18	1.27778	1	1	4	1	5	19	3.57895	4	1	4	4	360	19	3.68421	4	1	4	4	360	19	1.42105	1	1	4	1	5	19	1.42105	1	1	3	1	5
373D	207	7.56039	7	6	15	6	60	208	1.62019	2	1	4	1	5	203	1.40887	1	1	4	1	5	207	3.3913	4	1	4	4	360	206	3.5534	4	1	4	4	360	209	1.11483	1	1	4	1	5	209	1.17703	1	1	4	1	5
373C	118	7.11017	6	6	15	6	60	118	1.48305	1	1	3	1	5	115	1.45217	1	1	4	1	5	116	3.2069	3	1	4	4	360	116	3.55172	4	1	4	4	360	118	1.05085	1	1	2	1	5	118	1.0678	1	1	3	1	5
372F	14	8	7	6	11	7	60	14	1.71429	2	1	4	2	60	13	1.84615	1	1	4	2	60	14	3.07143	3	1	4	4	360	14	3.28571	4	1	4	4	360	14	1.35714	1	1	2	1	5	14	1.14286	1	1	3	1	5
372E	148	7.14865	7	6	13	6	60	148	1.48649	1	1	3	1	5	143	1.37762	1	1	4	1	5	145	3.16552	3	1	4	4	360	144	3.60417	4	1	4	4	360	148	1.07432	1	1	4	1	5	146	1.04795	1	1	4	1	5
372D	112	7.90179	7	6	16	7	60	111	1.97297	2	1	4	2	60	108	1.37037	1	1	4	1	5	112	3.14286	3	1	4	4	360	111	3.5045	4	1	4	4	360	111	1.09009	1	1	4	1	5	112	1.13393	1	1	4	1	5
372C	256	7.32422	7	6	14	6	60	257	1.59144	2	1	4	1	5	252	1.25794	1	1	4	1	5	254	3.24016	3.5	1	4	4	360	253	3.6917	4	1	4	4	360	257	1.05837	1	1	4	1	5	256	1.07031	1	1	4	1	5
372B	292	7.17466	6	6	20	6	60	292	1.4726	1	1	4	1	5	282	1.38652	1	1	4	1	5	289	3.11419	3	1	4	4	360	288	3.50347	4	1	4	4	360	292	1.03082	1	1	4	1	5	289	1.09343	1	1	4	1	5
372A	93	7.06452	6	6	16	6	60	94	1.31915	1	1	3	1	5	92	1.31522	1	1	4	1	5	93	3.12903	3	1	4	4	360	94	3.60638	4	1	4	4	360	94	1.06383	1	1	3	1	5	94	1.12766	1	1	3	1	5
354G	82	10.3415	11	6	17	11	180	81	2.90123	3	1	4	3	180	78	1.64103	1	1	4	1	5	75	2.37333	2	1	4	1	5	79	2.70886	3	1	4	3	180	81	1.59259	1	1	4	1	60	82	1.63415	1	1	4	1.24746	40.2928
354D	17	11.8235	13	6	19	13	180	17	3.29412	3	2	4	3	180	16	1.9375	1	1	4	2	143.201	17	2.70588	3	1	4	2	60	17	3.17647	4	1	4	3	360	16	2.4375	2.5	1	4	3	180	17	2.23529	2	1	4	2	180
354C	28	11	11	6	15	12	180	30	2.9	3	1	4	3	180	30	1.33333	1	1	2	1	5	29	3.03448	3	1	4	4	180	28	3.39286	4	1	4	4	360	30	1.76667	2	1	4	2	60	30	1.5	1	1	4	1	5
354B	32	12.0938	12	7	17	13	180	32	2.34375	2	1	4	2	60	30	1.96667	1.5	1	4	2	60	31	2.3871	2	1	4	1	25.0635	29	2.62069	3	1	4	2	180	32	1.3125	1	1	3	1	5	32	1.375	1	1	4	1	5
354A	27	9.44444	9	6	17	9	60	27	2.66667	3	1	4	3	180	24	1.625	1	1	4	1	5	26	3.34615	3.5	2	4	4	360	24	3.70833	4	2	4	4	360	26	1.46154	1	1	4	1	5	26	1.73077	1	1	4	2	60
353C	62	8.33871	7	6	15	9	60	62	1.83871	2	1	4	2	60	61	1.57377	1	1	4	1	5	63	2.95238	3	1	4	3	180	63	3.49206	4	1	4	4	360	64	1.26562	1	1	3	1	5	63	1.22222	1	1	3	1	5
353B	47	7.46809	7	6	13	6	60	47	1.6383	2	1	3	1	5	46	1.30435	1	1	4	1	5	47	3.29787	3	1	4	4	360	47	3.70213	4	2	4	4	360	47	1.12766	1	1	4	1	5	47	1.19149	1	1	4	1	5
353A	21	6.7619	6	6	9	6	60	22	1.45455	1	1	3	1	5	22	1.40909	1	1	4	1	5	22	3.36364	3	2	4	4	360	21	3.71429	4	2	4	4	360	22	1.09091	1	1	2	1	5	22	1.04545	1	1	2	1	5
352B	19	7.15789	6	6	11	6	60	20	1.45	1	1	3	1	5	20	2	1	1	4	3	304.453	20	3.7	4	1	4	4	360	20	4	4	4	4	4	360	20	1.2	1	1	4	1	5	20	1.15	1	1	3	1	5
352A	166	7.85542	7	6	15	7	60	169	1.72189	2	1	4	2	60	159	1.62264	1	1	4	1	5	166	3.20482	4	1	4	4	360	167	3.49102	4	1	4	4	360	169	1.07101	1	1	3	1	5	169	1.09467	1	1	4	1	5
351A	212	9.0566	9	6	15	9	60	215	2.19535	2	1	4	2	60	211	1.51659	1	1	4	1	5	217	3.35945	4	1	4	4	360	218	3.56422	4	1	4	4	360	215	1.50233	1	1	3	1	5	216	1.34259	1	1	4	1	5
344D	201	9.37811	9	6	15	9	60	201	3.04478	4	1	4	3	180	198	1.90909	1	1	4	2	60	198	2.77778	3	1	4	2	180	197	3.21827	4	1	4	4	360	198	1.81818	2	1	4	2	60	201	1.69652	1	1	4	2	60
344C	128	9.67969	10	6	15	10	60	128	2.82031	3	1	4	3	180	127	1.19685	1	1	4	1	5	128	2.70312	3	1	4	2	60	127	3.02362	3	1	4	3	180	128	1.5	1	1	4	1	5	128	1.75781	2	1	4	2	60
344B	109	8.37615	7	6	15	9	60	109	2.11009	2	1	4	2	60	108	1.25	1	1	4	1	5	107	2.95327	3	1	4	3	180	106	3.41509	4	1	4	4	360	109	1.24771	1	1	3	1	5	109	1.51376	1	1	4	1	5
344A	263	9.65399	9	6	19	9	60	262	2.65649	3	1	4	3	180	260	1.20769	1	1	4	1	5	261	2.85441	3	1	4	3	180	259	3.32432	4	1	4	4	360	261	1.41762	1	1	4	1	5	261	1.60153	1	1	4	1	5
343A	94	8.14894	7	6	13	7	60	97	1.90722	2	1	4	2	60	93	1.15054	1	1	4	1	5	95	2.94737	3	1	4	3	180	93	3.45161	4	1	4	4	360	97	1.1134	1	1	4	1	5	96	1.11458	1	1	4	1	5
342E	509	8.02947	7	6	16	7	60	511	1.89432	2	1	4	2	60	507	1.40237	1	1	4	1	5	509	3.28684	4	1	4	4	360	511	3.67515	4	1	4	4	360	513	1.18713	1	1	4	1	5	512	1.20117	1	1	4	1	5
342A	549	8.96357	9	6	20	9	60	550	2.52182	3	1	4	2	60	543	1.2965	1	1	4	1	5	541	3.061	3	1	4	4	360	533	3.50844	4	1	4	4	360	549	1.0929	1	1	4	1	5	548	1.17153	1	1	4	1	5
341B	118	8.55932	7	6	17	9	60	118	2.32203	2	1	4	2	60	118	1.5	1	1	4	1	5	116	3.30172	4	1	4	4	360	115	3.42609	4	1	4	4	360	120	1.175	1	1	4	1	5	119	1.31092	1	1	4	1	5
341A	2104	10.4244	11	6	20	11	180	2130	3.57465	4	1	4	4	360	2064	1.47626	1	1	4	1	5	2049	2.30796	2	1	4	1	5	2023	2.22986	2	1	4	1.16667	14.1667	2123	1.24635	1	1	4	1	5	2111	1.43155	1	1	4	1	5
335A	19	7.68421	7	6	12	6	60	19	1.84211	2	1	3	2	60	19	1.36842	1	1	4	1	5	19	3.10526	3	1	4	4	360	18	3.5	4	1	4	4	360	19	1	1	1	1	1	5	19	1	1	1	1	1	5
333F	267	7.34831	7	6	19	6	60	267	1.62547	2	1	3	1	5	258	1.4031	1	1	4	1	5	264	3.24242	4	1	4	4	360	265	3.53585	4	1	4	4	360	265	1.0566	1	1	4	1	5	267	1.1161	1	1	4	1	5
333E	417	7.59233	7	6	15	6	60	420	1.62857	2	1	4	1	5	405	1.44444	1	1	4	1	5	413	3.27361	3	1	4	4	360	411	3.53528	4	1	4	4	360	420	1.07143	1	1	4	1	5	420	1.11429	1	1	4	1	5
333B	85	7.6	7	6	13	6	60	85	1.62353	2	1	3	1	5	83	1.54217	1	1	4	1	5	85	3.16471	3	1	4	4	360	85	3.56471	4	1	4	4	360	85	1.10588	1	1	3	1	5	85	1.07059	1	1	2	1	5
333A	30	7.93333	7	6	13	7	60	31	1.29032	1	1	2	1	5	31	1.29032	1	1	4	1	5	31	2.87097	3	1	4	3	180	31	3.74194	4	1	4	4	360	31	1.03226	1	1	2	1	5	31	1.06452	1	1	2	1	5
332B	55	7.30909	7	6	13	6	60	55	1.72727	2	1	3	2	60	54	1.07407	1	1	3	1	5	55	3.43636	4	1	4	4	360	55	3.81818	4	1	4	4	360	55	1.10909	1	1	4	1	5	55	1.12727	1	1	3	1	5
332A	78	7.39744	7	6	20	6	60	79	1.68354	2	1	4	1.94104	60	77	1.28571	1	1	4	1	5	78	3.21795	3	1	4	4	360	78	3.62821	4	1	4	4	360	79	1.07595	1	1	3	1	5	78	1.20513	1	1	4	1	5
331A	27	7.18518	7	6	11	6	60	29	1.62069	2	1	3	1	5	29	1.62069	1	1	4	1	5	28	3.14286	3.5	1	4	4	360	25	3.56	4	2	4	4	360	29	1.03448	1	1	2	1	5	28	1	1	1	1	1	5
313A	4	6.75	6	6	9	6	60	3	1.33333	1	1	2	1	5	4	2.5	2.5	1	4	4	360	4	2.75	3	2	3	2	5	3	3	4	1	4	3	360	4	1	1	1	1	1	5	3	1	1	1	1	1	5
312F	11	7.63636	7	6	11	6	60	11	2	2	1	3	2	60	10	1.4	1	1	4	1	5	11	3.36364	4	1	4	4	360	11	3.81818	4	2	4	4	360	11	1.09091	1	1	2	1	5	11	1.18182	1	1	3	1	5
312E	22	7.68182	7	6	13	6	60	23	1.43478	1	1	3	1	5	22	1.40909	1	1	4	1	5	23	3.30435	4	1	4	4	360	22	3.45455	4	1	4	4	360	23	1.08696	1	1	3	1	5	23	1.26087	1	1	4	1	5
312D	49	7.30612	6	6	13	6	60	47	1.89362	2	1	4	2	60	49	1.36735	1	1	4	1	5	48	3.33333	4	1	4	4	360	48	3.66667	4	1	4	4	360	48	1.04167	1	1	2	1	5	49	1.14286	1	1	4	1	5
312C	11	6.18182	6	6	7	6	60	10	1.4	1	1	2	1	5	11	1.63636	1	1	4	1	5	11	2.45455	3	1	4	2	5	11	3.36364	4	1	4	4	360	11	1	1	1	1	1	5	11	1	1	1	1	1	5
312A	31	7.41935	6	6	17	6	60	30	1.53333	1.5	1	3	1	5	29	1.44828	1	1	4	1	5	30	3.16667	3.5	1	4	4	360	30	3.66667	4	2	4	4	360	31	1.06452	1	1	2	1	5	31	1.12903	1	1	3	1	5
311E	30	12.4667	13	6	16	13	180	30	3.53333	4	1	4	4	358.793	30	1.26667	1	1	4	1	5	30	3.33333	4	1	4	4	360	29	3.24138	4	1	4	4	360	30	2.43333	2	1	4	3	180	30	2.26667	2	1	4	2	60
311D	229	7.49782	7	6	15	6	60	227	1.7533	2	1	4	2	60	229	1.08297	1	1	4	1	5	225	2.90222	3	1	4	3	180	226	3.33186	4	1	4	4	360	229	1.32314	1	1	4	1	5	227	1.20264	1	1	4	1	5
311C	81	11.963	13	6	17	13	180	81	2.24691	2	1	4	2	60	78	2.14103	2	1	4	3	180	80	2.325	2	1	4	1	5	76	2.09211	2	1	4	1	5	81	1.07407	1	1	3	1	5	81	3.67901	4	1	4	4	360
311B	150	8.52	9	6	15	9	60	150	2.6	3	1	4	3	60	151	1.24503	1	1	4	1	5	151	2.39735	2	1	4	1	5	149	3.04698	4	1	4	3	180	152	1.42763	1	1	3	1	5	149	1.80537	2	1	4	2	60
311A	59	9.52542	9	6	16	9	60	60	2.4	2	1	4	2	60	59	1.27119	1	1	4	1	5	59	2.13559	2	1	4	1	5	58	3.15517	4	1	4	3	180	60	1.28333	1	1	3	1	5	59	1.86441	1	1	4	2	60
233D	17	8.17647	7	6	15	7	60	17	1.82353	2	1	3	2	60	17	1.29412	1	1	4	1	5	17	3.47059	4	2	4	4	360	17	3.82353	4	3	4	4	360	17	1	1	1	1	1	5	17	1.05882	1	1	2	1	5
233B	17	9.05882	9	6	15	9	60	17	2	2	1	4	2	60	17	1.52941	1	1	3	1	5	17	3.17647	4	1	4	4	360	17	3.47059	4	1	4	4	360	17	1.23529	1	1	3	1	5	17	1.23529	1	1	3	1	5
232A	15	7.6	7	6	11	6	60	15	2.13333	2	1	3	2	60	14	1.14286	1	1	3	1	5	15	3.33333	4	1	4	4	360	15	3.73333	4	2	4	4	360	15	1	1	1	1	1	5	15	1.13333	1	1	3	1	5
227D	67	8.46269	7	6	16	9	60	68	2.33824	2	1	4	2	60	67	1.59701	1	1	4	1	5	68	3.17647	4	1	4	4	360	68	3.51471	4	1	4	4	360	68	1.38235	1	1	4	1	5	68	1.20588	1	1	3	1	5
226C	13	7.69231	7	6	11	6	60	13	2.84615	3	2	4	3	180	13	1.23077	1	1	3	1	5	13	3.69231	4	1	4	4	360	13	3.61538	4	1	4	4	360	13	1.15385	1	1	2	1	5	13	1.07692	1	1	2	1	5
224A	17	12.8235	13	6	16	15	180	18	3.38889	3.5	2	4	3	180	17	1.76471	2	1	4	2	5	18	3	3	1	4	3	180	18	3.22222	3	1	4	4	180	18	1.72222	1.5	1	4	2	60	18	1.72222	1	1	4	2	60
221B	14	12.5714	12.5	10	15	13.2423	180	14	3.78571	4	2	4	4	360	14	3.5	4	2	4	4	360	14	2.71429	3	1	4	2	60	14	2.07143	2	1	4	1	5	14	2.42857	3	1	4	3	180	14	2.35714	2	1	4	3	180
221A	4	11.5	12	7	15	13	180	4	3	3.5	1	4	3	180	4	1.5	1	1	3	1	5	4	3.25	4	1	4	4	360	4	3.75	4	3	4	4	360	4	2	1.5	1	4	2	60	4	1.25	1	1	2	1	5
217C	15	13.2	13	8	17	15	180	15	3.86667	4	3	4	4	360	15	3.6	4	2	4	4	360	15	2.86667	3	1	4	3	180	15	3	4	1	4	3	180	14	1.57143	1	1	4	1	35.3106	15	2.86667	3	1	4	4	360
215D	8	13.125	13.5	7	16	15	180	8	4	4	4	4	4	360	8	3.125	4	1	4	4	360	8	2.875	3	1	4	3	180	8	3	3	1	4	3	180	7	2	2	1	3	2	60	8	2.5	3	1	4	3	180
214F	12	9.83333	10	6	13	10	60	12	2.33333	2	1	3	2	60	11	1.54545	1	1	3	1	5	12	3.33333	4	1	4	4	360	11	3.90909	4	3	4	4	360	12	1.41667	1	1	3	1	5	12	2.33333	2	1	4	2.67538	60
211A	3	16	16	15	17	20	360	3	3.66667	4	3	4	4	360	3	3	4	1	4	4	360	3	3.66667	4	3	4	4	360	3	3.33333	4	2	4	4	360	3	3.66667	4	3	4	4	360	3	2.66667	2	2	4	4	180
[truncated: 140 more columns]
